# Supplementary material for: Impact of COVID-19 vaccination on symptoms and immune phenotypes in vaccine-naïve individuals with Long COVID
Source: Commun Med (Lond). 2025 May 9;5:163. doi: 10.1038/s43856-025-00829-3 (PMC12064684; doi:10.1038/s43856-025-00829-3)
Supplement: Supplementary file 4 — Supplementary Data 1 [file 43856_2025_829_MOESM4_ESM.xlsx]

## Sheet: Sheet1
		Compared to before vaccination, number of participants whose symptom:
Symptoma	Weeks since first COVID-19 vaccine dose	Resolvedb	Improvedc	Remained not an issued	Remained an issue e	Worsened f	Missing g
Brain fog (n=13)	2 weeks	1	6	2	0	3	1
	6 weeks	1	5	3	1	2	1
	12 weeks	3	6	2	1	1	0
Fatigue (n=12)	2 weeks	0	6	2	0	3	1
	6 weeks	0	4	6	0	1	1
	12 weeks	1	5	4	0	1	1
Difficulty concentrating or focusing (n=11)	2 weeks	1	4	3	0	3	0
	6 weeks	0	4	3	1	2	1
	12 weeks	3	5	1	1	1	0
Difficulty sleeping (n=10)	2 weeks	3	4	2	0	0	1
	6 weeks	3	5	1	0	0	1
	12 weeks	3	4	3	0	0	0
Heart palpitations (n=9)	2 weeks	1	2	5	0	0	1
	6 weeks	1	3	3	0	1	1
	12 weeks	1	5	2	0	1	0
Shortness of breath or difficulty breathing (n=9)	2 weeks	1	4	1	0	2	1
	6 weeks	2	2	2	0	1	2
	12 weeks	3	2	2	0	2	0
Anxiety (n=8)	2 weeks	0	7	0	0	1	0
	6 weeks	0	6	0	0	1	1
	12 weeks	1	3	4	0	0	0
Memory problems (n=8)	2 weeks	1	3	3	0	1	0
	6 weeks	1	3	1	0	2	1
	12 weeks	2	4	2	0	0	0
Partial or complete loss of sense of smell (n=8)	2 weeks	1	3	1	1	0	2
	6 weeks	3	2	0	0	1	2
	12 weeks	2	4	1	1	0	0
Dizziness (n=7)	2 weeks	2	2	1	0	1	1
	6 weeks	3	1	1	0	1	1
	12 weeks	3	3	0	0	1	0
Feeling irritable (n=7)	2 weeks	0	3	3	0	1	0
	6 weeks	1	4	1	0	0	1
	12 weeks	2	3	1	0	1	0
Headache (n=7)	2 weeks	2	2	1	0	1	1
	6 weeks	1	4	0	0	1	1
	12 weeks	1	4	0	0	2	0
Inability to exercise or be active (n=7)	2 weeks	0	2	3	0	1	1
	6 weeks	0	3	3	0	0	1
	12 weeks	1	4	2	0	0	0
Nerve sensations (n=7)	2 weeks	1	2	3	0	1	0
	6 weeks	1	2	3	0	0	1
	12 weeks	1	4	1	0	1	0
Post-exertional malaise (n=7)	2 weeks	0	2	2	0	2	1
	6 weeks	1	2	1	0	2	1
	12 weeks	0	3	1	0	3	0
Change in symptom severity compared to pre-vaccination were assessed by the question, “While experiencing these symptoms, how much do/did they bother you in terms of discomfort or pain?” in the 2-, 6-, and 12-week surveys. Changes in symptom severity were classified into mutually exclusive categories of resolved, improved, remained not an issue, remained an issue, and worsened.
a The number of participants who reported experiencing the symptom before vaccination is shown in parentheses.
b Resolved symptoms were defined as when participants reported that a symptom that affected them “very much”, “quite a bit”, “somewhat”, or “a little bit” before vaccination affected them “not at all”. Symptoms that resolved at one time point may have recurred (i.e., worsened) later.
c Improved symptoms were defined as when participants reported that the symptom affected them less severely compared to pre-vaccination but not resolved (e.g., from “very much” pre-vaccination to “somewhat”).
d Symptoms that remained not an issue were defined as when participants reported that a symptom that affected them “not at all” before vaccination still affected them “not at all”.
e Symptoms that remained an issue were defined as when participants reported the same level of severity as they did before vaccination, unless the same level was “not at all” (in which the symptom would be “remained not an issue”).
f Worsened symptoms were defined as when participants reported that the symptom affected them more severely compared to pre-vaccination (e.g., from “somewhat” pre-vaccination” to “very much”).
g Number of participants missing data
