# Supplementary material for: Impact of COVID-19 vaccination on symptoms and immune phenotypes in vaccine-naïve individuals with Long COVID
Source: Commun Med (Lond). 2025 May 9;5:163. doi: 10.1038/s43856-025-00829-3 (PMC12064684; doi:10.1038/s43856-025-00829-3)
Supplement: Supplementary file 6 — Supplementary Data 3 [file 43856_2025_829_MOESM6_ESM.xlsx]

## Sheet: Sheet1
Wilcoxon matched-pairs signed rank test
Epsilon_RBD_REAP	Adjusted p-values
6 weeks vs' Pre-vaccine	0.01173
12 weeks vs' Pre-vaccine	0.02343
12 weeks vs' 6 weeks	0.75
Wilcoxon matched-pairs signed rank test
Beta_S1RBD_REAP	Adjusted p-values
6 weeks vs' Pre-vaccine	0.01173
12 weeks vs' Pre-vaccine	0.02343
12 weeks vs' 6 weeks	0.58593
Wilcoxon matched-pairs signed rank test
Delta_S1RBD_REAP	Adjusted p-values
6 weeks vs' Pre-vaccine	0.01173
12 weeks vs' Pre-vaccine	0.02343
12 weeks vs' 6 weeks	1.92189
Wilcoxon matched-pairs signed rank test
Delta_S1RBD_REAP	Adjusted p-values
6 weeks vs' Pre-vaccine	0.01173
12 weeks vs' Pre-vaccine	0.02343
12 weeks vs' 6 weeks	1.92189
Wilcoxon matched-pairs signed rank test
Omicron_S1RBD_REAP	Adjusted p-values
6 weeks vs' Pre-vaccine	0.01173
12 weeks vs' Pre-vaccine	0.09375
12 weeks vs' 6 weeks	0.44532
Wilcoxon matched-pairs signed rank test
REAP_VZV_gE	Unadjusted p-value
6 weeks vs' Pre-vaccine	0.54688
REAP_HSV1_gG1	Adjusted p-values
6 weeks vs' Pre-vaccine	0.02343
12 weeks vs' Pre-vaccine	0.9375
12 weeks vs' 6 weeks	2.4375
REAP_HSV1_gL	Unadjusted p-value
6 weeks vs' Pre-vaccine	0.57031
REAP_HSV2_gD2	Unadjusted p-value
6 weeks vs' Pre-vaccine	0.19531
REAP_EBV_EAD	Unadjusted p-value
6 weeks vs' Pre-vaccine	0.25
REAP_229E-RBD	Unadjusted p-value
6 weeks vs' Pre-vaccine	0.375
REAP_NL63-RBD	Unadjusted p-value
6 weeks vs' Pre-vaccine	0.164063
REAP_SARS-RBD	Adjusted p-values
6 weeks vs' Pre-vaccine	0.04689
12 weeks vs' Pre-vaccine	0.09375
12 weeks vs' 6 weeks	0.89064
REAP_VZV_gE	Unadjusted p-value
6 weeks vs' Pre-vaccine	0.54688
