# Supplementary material for: Impact of COVID-19 vaccination on symptoms and immune phenotypes in vaccine-naïve individuals with Long COVID
Source: Commun Med (Lond). 2025 May 9;5:163. doi: 10.1038/s43856-025-00829-3 (PMC12064684; doi:10.1038/s43856-025-00829-3)
Supplement: Supplementary file 7 — Supplementary Data 4 [file 43856_2025_829_MOESM7_ESM.xlsx]

## Sheet: Sheet1
	Pre-S1 (ng/mL)	Pre-RBD (ng/mL)	Pre-N (ng/mL)	Pre-a2_nonspike	Pre-a2_spike	Pre-a2_v1	Pre-a2_v3	Pre-SARSCoV2_Alpha_S1RBD	Pre-SARSCoV2_Beta_S1RBD	Pre-SARSCoV2_Delta_S1RBD	Pre-SARSCoV2_Epsilon_S1RBD	Pre-SARSCoV2_Gamma_S1RBD	Pre-SARSCoV2_Omicron_S1RBD	6 weeks-Anti-S1 (ng/mL)	6 weeks-Anti-RBD (ng/mL)	6 weeks-N (ng/mL)	6 weeks-a2_nonspike	6 weeks-a2_spike	6 weeks-a2_v1	6 weeks-a2_v3	6 weeks-SARSCoV2_Alpha_S1RBD	6 weeks-SARSCoV2_Beta_S1RBD	6 weeks-SARSCoV2_Delta_S1RBD	6 weeks-SARSCoV2_Epsilon_S1RBD	6 weeks-SARSCoV2_Gamma_S1RBD	6 weeks-SARSCoV2_Omicron_S1RBD	12 weeks-S1 (ng/mL)	12 weeks-RBD (ng/mL)	12 weeks-N (ng/mL)	12 weeks-a2_nonspike	12 weeks-a2_spike	12 weeks-a2_v1	12 weeks-a2_v3	12 weeks-SARSCoV2_Alpha_S1RBD	12 weeks-SARSCoV2_Beta_S1RBD	12 weeks-SARSCoV2_Delta_S1RBD	12 weeks-SARSCoV2_Epsilon_S1RBD	12 weeks-SARSCoV2_Gamma_S1RBD	12 weeks-SARSCoV2_Omicron_S1RBD
Pre-S1 (ng/mL)	1	0.963636	0.7	0.166667	0.316667	0.433333	0.3	0.846658	0.454857	0.663643	0.6	0.682789	-0.0580259	0.118182	0.218182	0.518182	0.8	0.25	0.45	0.416667	0.216667	0.05	-0.166667	-0.116667	0.05	0.0333333	0.190909	0.254545	0.6	0.583333	0.266667	0.5	0.366667	0.309524	0	0.166667	0.0714286	0.119048	0.131739
Pre-RBD (ng/mL)	0.963636	1	0.709091	0.166667	0.316667	0.433333	0.3	0.846658	0.38029	0.753123	0.636364	0.546231	-0.0580259	0.0181818	0.145455	0.509091	0.8	0.25	0.45	0.416667	0.233333	0.0666667	0	0	0.183333	0.0333333	0.154545	0.218182	0.572727	0.583333	0.266667	0.5	0.366667	0.285714	0.047619	0.190476	0.0952381	0.285714	0.0958101
Pre-N (ng/mL)	0.7	0.709091	1	0.0833333	0.416667	0.566667	0.433333	0.648649	-0.00745667	0.797863	0.466667	0.375534	-0.0580259	0.381818	0.527273	0.827273	0.35	0.233333	0.366667	0.35	0.716667	0.5	0.266667	0.383333	0.616667	0.416667	0.481818	0.454545	0.781818	0.566667	0.0833333	0.3	0.2	0.571429	0.428571	0.738095	0.47619	0.619048	0.395217
Pre-a2_nonspike	0.166667	0.166667	0.0833333	1	0.516667	0.533333	0.583333	0.354604	0.245495	0.327327	0.333333	0.354604	-0.412393	0.25	0.333333	0.483333	0.383333	0.483333	0.233333	0.533333	0.428571	0.785714	0.642857	0.714286	0.5	0.642857	0.266667	0.166667	0.2	0.433333	0.0666667	0.3	0.333333	0.857143	0.75	0.428571	0.642857	0.785714	0.558581
Pre-a2_spike	0.316667	0.316667	0.416667	0.516667	1	0.95	0.966667	0.627376	0.109109	0.763763	0.547619	0.627376	-0.0824786	0.85	0.916667	0.8	0.25	0.483333	0.433333	0.633333	0.714286	0.821429	0.714286	0.642857	0.642857	0.928571	0.933333	0.916667	0.583333	0.183333	0.266667	0.2	0.433333	0.785714	0.857143	0.785714	0.928571	0.821429	0.918956
Pre-a2_v1	0.433333	0.433333	0.566667	0.533333	0.95	1	0.95	0.627376	0.0272772	0.763763	0.47619	0.627376	-0.0824786	0.85	0.9	0.916667	0.383333	0.366667	0.366667	0.533333	0.714286	0.821429	0.714286	0.642857	0.642857	0.928571	0.866667	0.85	0.766667	0.316667	0.133333	0.116667	0.3	0.785714	0.857143	0.785714	0.928571	0.821429	0.918956
Pre-a2_v3	0.3	0.3	0.433333	0.583333	0.966667	0.95	1	0.627376	0.0272772	0.763763	0.47619	0.627376	-0.0824786	0.783333	0.85	0.816667	0.3	0.333333	0.233333	0.5	0.714286	0.821429	0.714286	0.642857	0.642857	0.928571	0.866667	0.85	0.616667	0.366667	0.0333333	0.0666667	0.25	0.785714	0.857143	0.785714	0.928571	0.821429	0.918956
Pre-SARSCoV2_Alpha_S1RBD	0.846658	0.846658	0.648649	0.354604	0.627376	0.627376	0.627376	1	0.445237	0.898874	0.87397	0.742308	-0.261488	0.25946	0.464296	0.648649	0.736485	0.409159	0.627376	0.654654	0.49295	0.237346	0.219089	0.0912871	0.292119	0.328634	0.450641	0.498436	0.696445	0.518267	0.436436	0.627376	0.627376	0.52003	0.27904	0.431244	0.393193	0.342459	0.338136
Pre-SARSCoV2_Beta_S1RBD	0.454857	0.38029	-0.00745667	0.245495	0.109109	0.0272772	0.0272772	0.445237	1	0.247706	0.544337	0.529244	-0.214176	-0.260983	-0.00745667	-0.126763	0.463713	0.545545	0.872872	0.600099	0.148522	-0.128719	-0.277241	-0.168325	-0.386158	-0.128719	-0.0372833	0.0372833	-0.0521967	0.0272772	0.79104	0.872872	0.872872	0.109109	-0.109109	-0.381881	-0.109109	-0.109109	-0.0960437
Pre-SARSCoV2_Delta_S1RBD	0.663643	0.753123	0.797863	0.327327	0.763763	0.763763	0.763763	0.898874	0.247706	1	0.812777	0.520843	-0.214176	0.29081	0.574163	0.797863	0.545545	0.296153	0.436436	0.545545	0.643596	0.415862	0.485172	0.346552	0.514877	0.485172	0.544337	0.544337	0.797863	0.654654	0.15587	0.436436	0.436436	0.545545	0.463713	0.545545	0.545545	0.600099	0.439057
Pre-SARSCoV2_Epsilon_S1RBD	0.6	0.636364	0.466667	0.333333	0.547619	0.47619	0.47619	0.87397	0.544337	0.812777	1	0.559887	-0.522233	0.212121	0.430303	0.551515	0.452381	0.666667	0.833333	0.809524	0.6	0.2	0.316667	0.216667	0.4	0.2	0.418182	0.418182	0.430303	0.261905	0.714286	0.833333	0.833333	0.5	0.190476	0.333333	0.261905	0.357143	0.0838338
Pre-SARSCoV2_Gamma_S1RBD	0.682789	0.546231	0.375534	0.354604	0.627376	0.627376	0.627376	0.742308	0.529244	0.520843	0.559887	1	-0.261488	0.341394	0.518919	0.471124	0.736485	0.409159	0.627376	0.654654	0.310376	0.237346	-0.127802	-0.0547723	-0.0547723	0.383406	0.314083	0.327739	0.58037	0.518267	0.436436	0.627376	0.627376	0.518267	0.245495	0.30005	0.354604	0.136386	0.397895
Pre-SARSCoV2_Omicron_S1RBD	-0.0580259	-0.0580259	-0.0580259	-0.412393	-0.0824786	-0.0824786	-0.0824786	-0.261488	-0.214176	-0.214176	-0.522233	-0.261488	1	-0.0580259	-0.174078	-0.290129	-0.247436	-0.412393	-0.412393	-0.412393	-0.410792	-0.273861	-0.410792	-0.410792	-0.410792	-0.273861	0.0580259	0.174078	-0.174078	-0.0824786	-0.412393	-0.57735	-0.412393	-0.57735	-0.247436	-0.247436	-0.247436	-0.247436	0.082974
6 weeks-Anti-S1 (ng/mL)	0.118182	0.0181818	0.381818	0.25	0.85	0.85	0.783333	0.25946	-0.260983	0.29081	0.212121	0.341394	-0.0580259	1	0.909091	0.736364	-0.0333333	0.4	0.35	0.483333	0.466667	0.8	0.55	0.566667	0.566667	0.816667	0.890909	0.836364	0.518182	-0.133333	0.25	0	0.266667	0.642857	0.738095	0.785714	0.785714	0.5	0.778457
6 weeks-Anti-RBD (ng/mL)	0.218182	0.145455	0.527273	0.333333	0.916667	0.9	0.85	0.464296	-0.00745667	0.574163	0.430303	0.518919	-0.174078	0.909091	1	0.845455	0.1	0.483333	0.533333	0.6	0.666667	0.883333	0.666667	0.666667	0.566667	0.983333	0.881818	0.818182	0.709091	0.0666667	0.333333	0.216667	0.45	0.833333	0.928571	0.833333	0.97619	0.785714	0.89822
6 weeks-N (ng/mL)	0.518182	0.509091	0.827273	0.483333	0.8	0.916667	0.816667	0.648649	-0.126763	0.797863	0.551515	0.471124	-0.290129	0.736364	0.845455	1	0.333333	0.383333	0.383333	0.516667	0.7	0.766667	0.616667	0.65	0.766667	0.75	0.709091	0.636364	0.854545	0.416667	0.1	0.183333	0.266667	0.809524	0.761905	0.857143	0.809524	0.809524	0.706599
6 weeks-a2_nonspike	0.8	0.8	0.35	0.383333	0.25	0.383333	0.3	0.736485	0.463713	0.545545	0.452381	0.736485	-0.247436	-0.0333333	0.1	0.333333	1	0.0166667	0.216667	0.216667	0.178571	0.214286	0.107143	-0.0357143	-0.0714286	0.392857	0.0166667	0.0333333	0.616667	0.633333	0.0333333	0.35	0.216667	0.464286	0.285714	0.107143	0.392857	0.214286	0.522544
6 weeks-a2_spike	0.25	0.25	0.233333	0.483333	0.483333	0.366667	0.333333	0.409159	0.545545	0.296153	0.666667	0.409159	-0.412393	0.4	0.483333	0.383333	0.0166667	1	0.85	0.966667	0.428571	0.357143	0.142857	0.5	0.428571	0.0357143	0.466667	0.35	-0.0333333	-0.1	0.833333	0.816667	0.9	0.678571	0.178571	0.178571	0.0357143	0.357143	-0.162169
6 weeks-a2_v1	0.45	0.45	0.366667	0.233333	0.433333	0.366667	0.233333	0.627376	0.872872	0.436436	0.833333	0.627376	-0.412393	0.35	0.533333	0.383333	0.216667	0.85	1	0.866667	0.321429	0.0714286	-0.0357143	0.107143	0	-0.0357143	0.45	0.4	0.233333	-0.166667	0.933333	0.85	0.95	0.464286	0	-0.178571	-0.0357143	0.0714286	-0.126131
6 weeks-a2_v3	0.416667	0.416667	0.35	0.533333	0.633333	0.533333	0.5	0.654654	0.600099	0.545545	0.809524	0.654654	-0.412393	0.483333	0.6	0.516667	0.216667	0.966667	0.866667	1	0.571429	0.464286	0.214286	0.5	0.464286	0.25	0.583333	0.483333	0.166667	0.05	0.8	0.833333	0.916667	0.821429	0.321429	0.321429	0.25	0.464286	0.108112
6 weeks-SARSCoV2_Alpha_S1RBD	0.216667	0.233333	0.716667	0.428571	0.714286	0.714286	0.714286	0.49295	0.148522	0.643596	0.6	0.310376	-0.410792	0.466667	0.666667	0.7	0.178571	0.428571	0.321429	0.571429	1	0.7	0.516667	0.633333	0.716667	0.6	0.733333	0.616667	0.4	0.678571	0	0.321429	0.321429	0.761905	0.642857	0.785714	0.666667	0.666667	0.479051
6 weeks-SARSCoV2_Beta_S1RBD	0.05	0.0666667	0.5	0.785714	0.821429	0.821429	0.821429	0.237346	-0.128719	0.415862	0.2	0.237346	-0.273861	0.8	0.883333	0.766667	0.214286	0.357143	0.0714286	0.464286	0.7	1	0.733333	0.9	0.716667	0.9	0.766667	0.616667	0.5	0.642857	-0.321429	0.0714286	0.0714286	0.880952	0.97619	0.785714	0.928571	0.928571	0.80241
6 weeks-SARSCoV2_Delta_S1RBD	-0.166667	0	0.266667	0.642857	0.714286	0.714286	0.714286	0.219089	-0.277241	0.485172	0.316667	-0.127802	-0.410792	0.55	0.666667	0.616667	0.107143	0.142857	-0.0357143	0.214286	0.516667	0.733333	1	0.833333	0.75	0.733333	0.583333	0.466667	0.483333	0.25	-0.321429	-0.0357143	-0.0357143	0.571429	0.785714	0.5	0.761905	0.761905	0.550908
6 weeks-SARSCoV2_Epsilon_S1RBD	-0.116667	0	0.383333	0.714286	0.642857	0.642857	0.642857	0.0912871	-0.168325	0.346552	0.216667	-0.0547723	-0.410792	0.566667	0.666667	0.65	-0.0357143	0.5	0.107143	0.5	0.633333	0.9	0.833333	1	0.816667	0.716667	0.533333	0.35	0.3	0.464286	-0.178571	0.107143	0.107143	0.833333	0.880952	0.714286	0.785714	0.928571	0.550908
6 weeks-SARSCoV2_Gamma_S1RBD	0.05	0.183333	0.616667	0.5	0.642857	0.642857	0.642857	0.292119	-0.386158	0.514877	0.4	-0.0547723	-0.410792	0.566667	0.566667	0.766667	-0.0714286	0.428571	0	0.464286	0.716667	0.716667	0.75	0.816667	1	0.533333	0.583333	0.416667	0.366667	0.571429	-0.214286	0	0	0.690476	0.595238	0.857143	0.547619	0.785714	0.263478
6 weeks-SARSCoV2_Omicron_S1RBD	0.0333333	0.0333333	0.416667	0.642857	0.928571	0.928571	0.928571	0.328634	-0.128719	0.485172	0.2	0.383406	-0.273861	0.816667	0.983333	0.75	0.392857	0.0357143	-0.0357143	0.25	0.6	0.9	0.733333	0.716667	0.533333	1	0.766667	0.65	0.716667	0.571429	-0.428571	-0.0357143	-0.0357143	0.809524	0.97619	0.738095	1	0.809524	0.922172
12 weeks-S1 (ng/mL)	0.190909	0.154545	0.481818	0.266667	0.933333	0.866667	0.866667	0.450641	-0.0372833	0.544337	0.418182	0.314083	0.0580259	0.890909	0.881818	0.709091	0.0166667	0.466667	0.45	0.583333	0.733333	0.766667	0.583333	0.533333	0.583333	0.766667	1	0.981818	0.490909	0	0.316667	0.166667	0.416667	0.714286	0.833333	0.833333	0.904762	0.619048	0.89822
12 weeks-RBD (ng/mL)	0.254545	0.218182	0.454545	0.166667	0.916667	0.85	0.85	0.498436	0.0372833	0.544337	0.418182	0.327739	0.174078	0.836364	0.818182	0.636364	0.0333333	0.35	0.4	0.483333	0.616667	0.616667	0.466667	0.35	0.416667	0.65	0.981818	1	0.472727	-0.0166667	0.266667	0.0833333	0.35	0.571429	0.761905	0.738095	0.857143	0.52381	0.922172
12 weeks-N (ng/mL)	0.6	0.572727	0.781818	0.2	0.583333	0.766667	0.616667	0.696445	-0.0521967	0.797863	0.430303	0.58037	-0.174078	0.518182	0.709091	0.854545	0.616667	-0.0333333	0.233333	0.166667	0.4	0.5	0.483333	0.3	0.366667	0.716667	0.490909	0.472727	1	0.466667	-0.0666667	0.0333333	0.0666667	0.52381	0.595238	0.547619	0.714286	0.52381	0.742528
12 weeks-a2_nonspike	0.583333	0.583333	0.566667	0.433333	0.183333	0.316667	0.366667	0.518267	0.0272772	0.654654	0.261905	0.518267	-0.0824786	-0.133333	0.0666667	0.416667	0.633333	-0.1	-0.166667	0.05	0.678571	0.642857	0.25	0.464286	0.571429	0.571429	0	-0.0166667	0.466667	1	-0.416667	0.116667	-0.133333	0.714286	0.535714	0.714286	0.571429	0.642857	0.5766
12 weeks-a2_spike	0.266667	0.266667	0.0833333	0.0666667	0.266667	0.133333	0.0333333	0.436436	0.79104	0.15587	0.714286	0.436436	-0.412393	0.25	0.333333	0.1	0.0333333	0.833333	0.933333	0.8	0	-0.321429	-0.321429	-0.178571	-0.214286	-0.428571	0.316667	0.266667	-0.0666667	-0.416667	1	0.816667	0.933333	0.142857	-0.392857	-0.428571	-0.428571	-0.321429	-0.522544
12 weeks-a2_v1	0.5	0.5	0.3	0.3	0.2	0.116667	0.0666667	0.627376	0.872872	0.436436	0.833333	0.627376	-0.57735	0	0.216667	0.183333	0.35	0.816667	0.85	0.833333	0.321429	0.0714286	-0.0357143	0.107143	0	-0.0357143	0.166667	0.0833333	0.0333333	0.116667	0.816667	1	0.916667	0.464286	0	-0.178571	-0.0357143	0.0714286	-0.126131
12 weeks-a2_v3	0.366667	0.366667	0.2	0.333333	0.433333	0.3	0.25	0.627376	0.872872	0.436436	0.833333	0.627376	-0.412393	0.266667	0.45	0.266667	0.216667	0.9	0.95	0.916667	0.321429	0.0714286	-0.0357143	0.107143	0	-0.0357143	0.416667	0.35	0.0666667	-0.133333	0.933333	0.916667	1	0.464286	0	-0.178571	-0.0357143	0.0714286	-0.126131
12 weeks-SARSCoV2_Alpha_S1RBD	0.309524	0.285714	0.571429	0.857143	0.785714	0.785714	0.785714	0.52003	0.109109	0.545545	0.5	0.518267	-0.57735	0.642857	0.833333	0.809524	0.464286	0.678571	0.464286	0.821429	0.761905	0.880952	0.571429	0.833333	0.690476	0.809524	0.714286	0.571429	0.52381	0.714286	0.142857	0.464286	0.464286	1	0.833333	0.785714	0.809524	0.809524	0.610789
12 weeks-SARSCoV2_Beta_S1RBD	0	0.047619	0.428571	0.75	0.857143	0.857143	0.857143	0.27904	-0.109109	0.463713	0.190476	0.245495	-0.247436	0.738095	0.928571	0.761905	0.285714	0.178571	0	0.321429	0.642857	0.97619	0.785714	0.880952	0.595238	0.97619	0.833333	0.761905	0.595238	0.535714	-0.392857	0	0	0.833333	1	0.714286	0.97619	0.880952	0.874267
12 weeks-SARSCoV2_Delta_S1RBD	0.166667	0.190476	0.738095	0.428571	0.785714	0.785714	0.785714	0.431244	-0.381881	0.545545	0.333333	0.30005	-0.247436	0.785714	0.833333	0.857143	0.107143	0.178571	-0.178571	0.321429	0.785714	0.785714	0.5	0.714286	0.857143	0.738095	0.833333	0.738095	0.547619	0.714286	-0.428571	-0.178571	-0.178571	0.785714	0.714286	1	0.738095	0.738095	0.586837
12 weeks-SARSCoV2_Epsilon_S1RBD	0.0714286	0.0952381	0.47619	0.642857	0.928571	0.928571	0.928571	0.393193	-0.109109	0.545545	0.261905	0.354604	-0.247436	0.785714	0.97619	0.809524	0.392857	0.0357143	-0.0357143	0.25	0.666667	0.928571	0.761905	0.785714	0.547619	1	0.904762	0.857143	0.714286	0.571429	-0.428571	-0.0357143	-0.0357143	0.809524	0.97619	0.738095	1	0.809524	0.922172
12 weeks-SARSCoV2_Gamma_S1RBD	0.119048	0.285714	0.619048	0.785714	0.821429	0.821429	0.821429	0.342459	-0.109109	0.600099	0.357143	0.136386	-0.247436	0.5	0.785714	0.809524	0.214286	0.357143	0.0714286	0.464286	0.666667	0.928571	0.761905	0.928571	0.785714	0.809524	0.619048	0.52381	0.52381	0.642857	-0.321429	0.0714286	0.0714286	0.809524	0.880952	0.738095	0.809524	1	0.634742
12 weeks-SARSCoV2_Omicron_S1RBD	0.131739	0.0958101	0.395217	0.558581	0.918956	0.918956	0.918956	0.338136	-0.0960437	0.439057	0.0838338	0.397895	0.082974	0.778457	0.89822	0.706599	0.522544	-0.162169	-0.126131	0.108112	0.479051	0.80241	0.550908	0.550908	0.263478	0.922172	0.89822	0.922172	0.742528	0.5766	-0.522544	-0.126131	-0.126131	0.610789	0.874267	0.586837	0.922172	0.634742	1
