# Supplementary material for: Impact of COVID-19 vaccination on symptoms and immune phenotypes in vaccine-naïve individuals with Long COVID
Source: Commun Med (Lond). 2025 May 9;5:163. doi: 10.1038/s43856-025-00829-3 (PMC12064684; doi:10.1038/s43856-025-00829-3)
Supplement: Supplementary file 8 — Supplementary Data 5 [file 43856_2025_829_MOESM8_ESM.xlsx]

## Sheet: Sheet1
	Pre-S1 (ng/mL)	Pre-RBD (ng/mL)	Pre-N (ng/mL)	Pre-a2_nonspike	Pre-a2_spike	Pre-a2_v1	Pre-a2_v3	Pre-SARSCoV2_Alpha_S1RBD	Pre-SARSCoV2_Beta_S1RBD	Pre-SARSCoV2_Delta_S1RBD	Pre-SARSCoV2_Epsilon_S1RBD	Pre-SARSCoV2_Gamma_S1RBD	Pre-SARSCoV2_Omicron_S1RBD	6 weeks-Anti-S1 (ng/mL)	6 weeks-Anti-RBD (ng/mL)	6 weeks-N (ng/mL)	6 weeks-a2_nonspike	6 weeks-a2_spike	6 weeks-a2_v1	6 weeks-a2_v3	6 weeks-SARSCoV2_Alpha_S1RBD	6 weeks-SARSCoV2_Beta_S1RBD	6 weeks-SARSCoV2_Delta_S1RBD	6 weeks-SARSCoV2_Epsilon_S1RBD	6 weeks-SARSCoV2_Gamma_S1RBD	6 weeks-SARSCoV2_Omicron_S1RBD	12 weeks-S1 (ng/mL)	12 weeks-RBD (ng/mL)	12 weeks-N (ng/mL)	12 weeks-a2_nonspike	12 weeks-a2_spike	12 weeks-a2_v1	12 weeks-a2_v3	12 weeks-SARSCoV2_Alpha_S1RBD	12 weeks-SARSCoV2_Beta_S1RBD	12 weeks-SARSCoV2_Delta_S1RBD	12 weeks-SARSCoV2_Epsilon_S1RBD	12 weeks-SARSCoV2_Gamma_S1RBD	12 weeks-SARSCoV2_Omicron_S1RBD
Pre-S1 (ng/mL)		1.38789e-05	0.0203544	0.677745	0.41008	0.249917	0.436624	0.00357143	0.191667	0.0444444	0.0734265	0.0353175	1	0.73453	0.520777	0.107249	0.0138283	0.520635	0.229817	0.269582	0.580941	0.911618	0.677745	0.775628	0.911618	0.948391	0.576535	0.451077	0.0562284	0.107997	0.493331	0.177662	0.33626	0.461806	1	0.703323	0.881994	0.793006	0.758333
Pre-RBD (ng/mL)	1.38789e-05		0.0181946	0.677745	0.41008	0.249917	0.436624	0.00357143	0.283333	0.0194444	0.0544307	0.106746	1	0.967308	0.673116	0.114179	0.0138283	0.520635	0.229817	0.269582	0.551709	0.880093	1	1	0.64364	0.948391	0.65381	0.520777	0.0708157	0.107997	0.493331	0.177662	0.33626	0.500794	0.934871	0.664583	0.840129	0.500794	0.824702
Pre-N (ng/mL)	0.0203544	0.0181946		0.843182	0.269582	0.120574	0.249917	0.0480159	1	0.00833333	0.17862	0.284127	1	0.248318	0.100311	0.00272888	0.358581	0.551709	0.33626	0.358581	0.0368662	0.177662	0.493331	0.3125	0.0857253	0.269582	0.137529	0.163496	0.00639711	0.120574	0.843182	0.436624	0.613404	0.151141	0.299206	0.0458333	0.243056	0.11498	0.332143
Pre-a2_nonspike	0.677745	0.677745	0.843182		0.1618	0.147525	0.107997	0.39881	0.559524	0.428571	0.427877	0.39881	0.5	0.520635	0.385323	0.1938	0.3125	0.1938	0.551709	0.147525	0.353571	0.0480159	0.138889	0.0880952	0.266667	0.138889	0.493331	0.677745	0.613404	0.249917	0.880093	0.436624	0.385323	0.0238095	0.0662698	0.353571	0.138889	0.0480159	0.205556
Pre-a2_spike	0.41008	0.41008	0.269582	0.1618		0.000352734	0.000165344	0.113095	0.827381	0.0357143	0.170982	0.113095	1	0.00607363	0.00131173	0.0138283	0.520635	0.1938	0.249917	0.0760362	0.0880952	0.034127	0.0880952	0.138889	0.138889	0.00674603	0.000749559	0.00131173	0.107997	0.64364	0.493331	0.613404	0.249917	0.0480159	0.0238095	0.0480159	0.00674603	0.034127	0.00714286
Pre-a2_v1	0.249917	0.249917	0.120574	0.147525	0.000352734		0.000352734	0.113095	0.97619	0.0357143	0.243056	0.113095	1	0.00607363	0.00202822	0.00131173	0.3125	0.33626	0.33626	0.147525	0.0880952	0.034127	0.0880952	0.138889	0.138889	0.00674603	0.00450838	0.00607363	0.02139	0.41008	0.743541	0.775628	0.436624	0.0480159	0.0238095	0.0480159	0.00674603	0.034127	0.00714286
Pre-a2_v3	0.436624	0.436624	0.249917	0.107997	0.000165344	0.000352734		0.113095	0.97619	0.0357143	0.243056	0.113095	1	0.0172233	0.00607363	0.0107694	0.436624	0.385323	0.551709	0.177662	0.0880952	0.034127	0.0880952	0.138889	0.138889	0.00674603	0.00450838	0.00607363	0.0857253	0.33626	0.948391	0.880093	0.520635	0.0480159	0.0238095	0.0480159	0.00674603	0.034127	0.00714286
Pre-SARSCoV2_Alpha_S1RBD	0.00357143	0.00357143	0.0480159	0.39881	0.113095	0.113095	0.113095		0.266667	0.00416667	0.0015873	0.0142857	0.9	0.465476	0.178968	0.0480159	0.0535714	0.327381	0.113095	0.0892857	0.181878	0.546958	0.569444	0.833995	0.450397	0.388228	0.19246	0.146032	0.0309524	0.208333	0.303571	0.113095	0.113095	0.182143	0.50119	0.284524	0.330952	0.403571	0.406548
Pre-SARSCoV2_Beta_S1RBD	0.191667	0.283333	1	0.559524	0.827381	0.97619	0.97619	0.266667		0.533333	0.111111	0.0583333	1	0.469444	1	0.744444	0.261905	0.166667	0.00595238	0.125	0.702381	0.746032	0.47619	0.662698	0.309524	0.746032	0.930556	0.930556	0.908333	0.97619	0.0357143	0.00595238	0.00595238	0.827381	0.827381	0.35119	0.827381	0.827381	0.830357
Pre-SARSCoV2_Delta_S1RBD	0.0444444	0.0194444	0.00833333	0.428571	0.0357143	0.0357143	0.0357143	0.00416667	0.533333		0.00277778	0.0666667	1	0.425	0.0944444	0.00833333	0.178571	0.5	0.321429	0.178571	0.0714286	0.265873	0.194444	0.357143	0.15873	0.194444	0.111111	0.111111	0.00833333	0.107143	0.75	0.321429	0.321429	0.166667	0.261905	0.166667	0.166667	0.125	0.285714
Pre-SARSCoV2_Epsilon_S1RBD	0.0734265	0.0544307	0.17862	0.427877	0.170982	0.243056	0.243056	0.0015873	0.111111	0.00277778		0.097619	0.2	0.560276	0.218201	0.104883	0.26746	0.0830853	0.015377	0.0217758	0.0967978	0.613404	0.41008	0.580941	0.291193	0.613404	0.232537	0.232537	0.218201	0.536409	0.0575893	0.015377	0.015377	0.216171	0.664583	0.427877	0.536409	0.389385	0.849306
Pre-SARSCoV2_Gamma_S1RBD	0.0353175	0.106746	0.284127	0.39881	0.113095	0.113095	0.113095	0.0142857	0.0583333	0.0666667	0.097619		0.9	0.330556	0.129365	0.171429	0.0535714	0.327381	0.113095	0.0892857	0.421958	0.546958	0.759921	0.900132	0.900132	0.310185	0.373413	0.352778	0.0825397	0.208333	0.303571	0.113095	0.113095	0.208333	0.559524	0.488095	0.39881	0.761905	0.324405
Pre-SARSCoV2_Omicron_S1RBD	1	1	1	0.5	1	1	1	0.9	1	1	0.2	0.9		1	0.8	0.6	0.75	0.5	0.5	0.5	0.444444	0.666667	0.444444	0.444444	0.444444	0.666667	1	0.8	0.8	1	0.5	0.25	0.5	0.25	0.75	0.75	0.75	0.75	1
6 weeks-Anti-S1 (ng/mL)	0.73453	0.967308	0.248318	0.520635	0.00607363	0.00607363	0.0172233	0.465476	0.469444	0.425	0.560276	0.330556	1		0.000272066	0.0127743	0.948391	0.291193	0.358581	0.1938	0.212522	0.0138283	0.132777	0.120574	0.120574	0.0107694	0.000520182	0.00223705	0.107249	0.743541	0.520635	1	0.493331	0.0961806	0.0458333	0.0279266	0.0279266	0.216171	0.0300595
6 weeks-Anti-RBD (ng/mL)	0.520777	0.673116	0.100311	0.385323	0.00131173	0.00202822	0.00607363	0.178968	1	0.0944444	0.218201	0.129365	0.8	0.000272066		0.00182585	0.809981	0.1938	0.147525	0.0967978	0.05889	0.0030754	0.05889	0.05889	0.120574	4.96032e-05	0.000694344	0.00329926	0.0181946	0.880093	0.385323	0.580941	0.229817	0.015377	0.00223214	0.015377	0.000396825	0.0279266	0.00515873
6 weeks-N (ng/mL)	0.107249	0.114179	0.00272888	0.1938	0.0138283	0.00131173	0.0107694	0.0480159	0.744444	0.00833333	0.104883	0.171429	0.6	0.0127743	0.00182585		0.385323	0.3125	0.3125	0.1618	0.043254	0.02139	0.0857253	0.0665619	0.02139	0.0254905	0.0181946	0.0402487	0.00145979	0.269582	0.809981	0.64364	0.493331	0.0217758	0.036756	0.0107143	0.0217758	0.0217758	0.0595238
6 weeks-a2_nonspike	0.0138283	0.0138283	0.358581	0.3125	0.520635	0.3125	0.436624	0.0535714	0.261905	0.178571	0.26746	0.0535714	0.75	0.948391	0.809981	0.385323		0.98157	0.580941	0.580941	0.713095	0.661508	0.839683	0.963492	0.906349	0.395635	0.98157	0.948391	0.0857253	0.0760362	0.948391	0.358581	0.580941	0.302381	0.555952	0.839683	0.395635	0.661508	0.240476
6 weeks-a2_spike	0.520635	0.520635	0.551709	0.1938	0.1938	0.33626	0.385323	0.327381	0.166667	0.5	0.0830853	0.327381	0.5	0.291193	0.1938	0.3125	0.98157		0.00607363	0.000165344	0.353571	0.444444	0.78254	0.266667	0.353571	0.963492	0.212522	0.358581	0.948391	0.809981	0.0082672	0.0107694	0.00202822	0.109524	0.713095	0.713095	0.963492	0.444444	0.728571
6 weeks-a2_v1	0.229817	0.229817	0.33626	0.551709	0.249917	0.33626	0.551709	0.113095	0.00595238	0.321429	0.015377	0.113095	0.5	0.358581	0.147525	0.3125	0.580941	0.00607363		0.00450838	0.497619	0.906349	0.963492	0.839683	1	0.963492	0.229817	0.291193	0.551709	0.677745	0.000749559	0.00607363	0.000352734	0.302381	1	0.713095	0.963492	0.906349	0.792857
6 weeks-a2_v3	0.269582	0.269582	0.358581	0.147525	0.0760362	0.147525	0.177662	0.0892857	0.125	0.178571	0.0217758	0.0892857	0.5	0.1938	0.0967978	0.1618	0.580941	0.000165344	0.00450838		0.2	0.302381	0.661508	0.266667	0.302381	0.594841	0.107997	0.1938	0.677745	0.911618	0.0138283	0.0082672	0.00131173	0.034127	0.497619	0.497619	0.594841	0.302381	0.822222
6 weeks-SARSCoV2_Alpha_S1RBD	0.580941	0.551709	0.0368662	0.353571	0.0880952	0.0880952	0.0880952	0.181878	0.702381	0.0714286	0.0967978	0.421958	0.444444	0.212522	0.05889	0.043254	0.713095	0.353571	0.497619	0.2		0.043254	0.1618	0.0760362	0.0368662	0.0967978	0.0311232	0.0857253	0.291193	0.109524	1	0.497619	0.497619	0.036756	0.0961806	0.0279266	0.0830853	0.0830853	0.231151
6 weeks-SARSCoV2_Beta_S1RBD	0.911618	0.880093	0.177662	0.0480159	0.034127	0.034127	0.034127	0.546958	0.746032	0.265873	0.613404	0.546958	0.666667	0.0138283	0.0030754	0.02139	0.661508	0.444444	0.906349	0.302381	0.043254		0.0311232	0.00202822	0.0368662	0.00202822	0.02139	0.0857253	0.177662	0.138889	0.497619	0.906349	0.906349	0.00724206	0.000396825	0.0279266	0.00223214	0.00223214	0.0222222
6 weeks-SARSCoV2_Delta_S1RBD	0.677745	1	0.493331	0.138889	0.0880952	0.0880952	0.0880952	0.569444	0.47619	0.194444	0.41008	0.759921	0.444444	0.132777	0.05889	0.0857253	0.839683	0.78254	0.963492	0.661508	0.1618	0.0311232		0.0082672	0.0254905	0.0311232	0.107997	0.212522	0.1938	0.594841	0.497619	0.963492	0.963492	0.151141	0.0279266	0.216171	0.036756	0.036756	0.162698
6 weeks-SARSCoV2_Epsilon_S1RBD	0.775628	1	0.3125	0.0880952	0.138889	0.138889	0.138889	0.833995	0.662698	0.357143	0.580941	0.900132	0.444444	0.120574	0.05889	0.0665619	0.963492	0.266667	0.839683	0.266667	0.0760362	0.00202822	0.0082672		0.0107694	0.0368662	0.147525	0.358581	0.436624	0.302381	0.713095	0.839683	0.839683	0.015377	0.00724206	0.0575893	0.0279266	0.00223214	0.162698
6 weeks-SARSCoV2_Gamma_S1RBD	0.911618	0.64364	0.0857253	0.266667	0.138889	0.138889	0.138889	0.450397	0.309524	0.15873	0.291193	0.900132	0.444444	0.120574	0.120574	0.02139	0.906349	0.353571	1	0.302381	0.0368662	0.0368662	0.0254905	0.0107694		0.147525	0.107997	0.269582	0.33626	0.2	0.661508	1	1	0.0693948	0.132292	0.0107143	0.170982	0.0279266	0.522619
6 weeks-SARSCoV2_Omicron_S1RBD	0.948391	0.948391	0.269582	0.138889	0.00674603	0.00674603	0.00674603	0.388228	0.746032	0.194444	0.613404	0.310185	0.666667	0.0107694	4.96032e-05	0.0254905	0.395635	0.963492	0.963492	0.594841	0.0967978	0.00202822	0.0311232	0.0368662	0.147525		0.02139	0.0665619	0.0368662	0.2	0.353571	0.963492	0.963492	0.0217758	0.000396825	0.0458333	4.96032e-05	0.0217758	0.00267857
12 weeks-S1 (ng/mL)	0.576535	0.65381	0.137529	0.493331	0.000749559	0.00450838	0.00450838	0.19246	0.930556	0.111111	0.232537	0.373413	1	0.000520182	0.000694344	0.0181946	0.98157	0.212522	0.229817	0.107997	0.0311232	0.02139	0.107997	0.147525	0.107997	0.02139		2.3549e-06	0.129365	1	0.41008	0.677745	0.269582	0.0575893	0.015377	0.015377	0.00456349	0.11498	0.00515873
12 weeks-RBD (ng/mL)	0.451077	0.520777	0.163496	0.677745	0.00131173	0.00607363	0.00607363	0.146032	0.930556	0.111111	0.232537	0.352778	0.8	0.00223705	0.00329926	0.0402487	0.948391	0.358581	0.291193	0.1938	0.0857253	0.0857253	0.212522	0.358581	0.269582	0.0665619	2.3549e-06		0.145713	0.98157	0.493331	0.843182	0.358581	0.151141	0.036756	0.0458333	0.0107143	0.196627	0.00267857
12 weeks-N (ng/mL)	0.0562284	0.0708157	0.00639711	0.613404	0.107997	0.02139	0.0857253	0.0309524	0.908333	0.00833333	0.218201	0.0825397	0.8	0.107249	0.0181946	0.00145979	0.0857253	0.948391	0.551709	0.677745	0.291193	0.177662	0.1938	0.436624	0.33626	0.0368662	0.129365	0.145713		0.212522	0.880093	0.948391	0.880093	0.196627	0.132292	0.170982	0.0575893	0.196627	0.0418651
12 weeks-a2_nonspike	0.107997	0.107997	0.120574	0.249917	0.64364	0.41008	0.33626	0.208333	0.97619	0.107143	0.536409	0.208333	1	0.743541	0.880093	0.269582	0.0760362	0.809981	0.677745	0.911618	0.109524	0.138889	0.594841	0.302381	0.2	0.2	1	0.98157	0.212522		0.269582	0.775628	0.743541	0.0880952	0.235714	0.0880952	0.2	0.138889	0.186508
12 weeks-a2_spike	0.493331	0.493331	0.843182	0.880093	0.493331	0.743541	0.948391	0.303571	0.0357143	0.75	0.0575893	0.303571	0.5	0.520635	0.385323	0.809981	0.948391	0.0082672	0.000749559	0.0138283	1	0.497619	0.497619	0.713095	0.661508	0.353571	0.41008	0.493331	0.880093	0.269582		0.0107694	0.000749559	0.78254	0.395635	0.353571	0.353571	0.497619	0.240476
12 weeks-a2_v1	0.177662	0.177662	0.436624	0.436624	0.613404	0.775628	0.880093	0.113095	0.00595238	0.321429	0.015377	0.113095	0.25	1	0.580941	0.64364	0.358581	0.0107694	0.00607363	0.0082672	0.497619	0.906349	0.963492	0.839683	1	0.963492	0.677745	0.843182	0.948391	0.775628	0.0107694		0.00131173	0.302381	1	0.713095	0.963492	0.906349	0.792857
12 weeks-a2_v3	0.33626	0.33626	0.613404	0.385323	0.249917	0.436624	0.520635	0.113095	0.00595238	0.321429	0.015377	0.113095	0.5	0.493331	0.229817	0.493331	0.580941	0.00202822	0.000352734	0.00131173	0.497619	0.906349	0.963492	0.839683	1	0.963492	0.269582	0.358581	0.880093	0.743541	0.000749559	0.00131173		0.302381	1	0.713095	0.963492	0.906349	0.792857
12 weeks-SARSCoV2_Alpha_S1RBD	0.461806	0.500794	0.151141	0.0238095	0.0480159	0.0480159	0.0480159	0.182143	0.827381	0.166667	0.216171	0.208333	0.25	0.0961806	0.015377	0.0217758	0.302381	0.109524	0.302381	0.034127	0.036756	0.00724206	0.151141	0.015377	0.0693948	0.0217758	0.0575893	0.151141	0.196627	0.0880952	0.78254	0.302381	0.302381		0.015377	0.0279266	0.0217758	0.0217758	0.117956
12 weeks-SARSCoV2_Beta_S1RBD	1	0.934871	0.299206	0.0662698	0.0238095	0.0238095	0.0238095	0.50119	0.827381	0.261905	0.664583	0.559524	0.75	0.0458333	0.00223214	0.036756	0.555952	0.713095	1	0.497619	0.0961806	0.000396825	0.0279266	0.00724206	0.132292	0.000396825	0.015377	0.036756	0.132292	0.235714	0.395635	1	1	0.015377		0.0575893	0.000396825	0.00724206	0.00793651
12 weeks-SARSCoV2_Delta_S1RBD	0.703323	0.664583	0.0458333	0.353571	0.0480159	0.0480159	0.0480159	0.284524	0.35119	0.166667	0.427877	0.488095	0.75	0.0279266	0.015377	0.0107143	0.839683	0.713095	0.713095	0.497619	0.0279266	0.0279266	0.216171	0.0575893	0.0107143	0.0458333	0.015377	0.0458333	0.170982	0.0880952	0.353571	0.713095	0.713095	0.0279266	0.0575893		0.0458333	0.0458333	0.135417
12 weeks-SARSCoV2_Epsilon_S1RBD	0.881994	0.840129	0.243056	0.138889	0.00674603	0.00674603	0.00674603	0.330952	0.827381	0.166667	0.536409	0.39881	0.75	0.0279266	0.000396825	0.0217758	0.395635	0.963492	0.963492	0.594841	0.0830853	0.00223214	0.036756	0.0279266	0.170982	4.96032e-05	0.00456349	0.0107143	0.0575893	0.2	0.353571	0.963492	0.963492	0.0217758	0.000396825	0.0458333		0.0217758	0.00267857
12 weeks-SARSCoV2_Gamma_S1RBD	0.793006	0.500794	0.11498	0.0480159	0.034127	0.034127	0.034127	0.403571	0.827381	0.125	0.389385	0.761905	0.75	0.216171	0.0279266	0.0217758	0.661508	0.444444	0.906349	0.302381	0.0830853	0.00223214	0.036756	0.00223214	0.0279266	0.0217758	0.11498	0.196627	0.196627	0.138889	0.497619	0.906349	0.906349	0.0217758	0.00724206	0.0458333	0.0217758		0.100893
12 weeks-SARSCoV2_Omicron_S1RBD	0.758333	0.824702	0.332143	0.205556	0.00714286	0.00714286	0.00714286	0.406548	0.830357	0.285714	0.849306	0.324405	1	0.0300595	0.00515873	0.0595238	0.240476	0.728571	0.792857	0.822222	0.231151	0.0222222	0.162698	0.162698	0.522619	0.00267857	0.00515873	0.00267857	0.0418651	0.186508	0.240476	0.792857	0.792857	0.117956	0.00793651	0.135417	0.00267857	0.100893
