# Supplementary material for: Impact of COVID-19 vaccination on symptoms and immune phenotypes in vaccine-naïve individuals with Long COVID
Source: Commun Med (Lond). 2025 May 9;5:163. doi: 10.1038/s43856-025-00829-3 (PMC12064684; doi:10.1038/s43856-025-00829-3)
Supplement: Supplementary file 10 — Supplementary Data 7 [file 43856_2025_829_MOESM10_ESM.xlsx]

## Sheet: Figure 1
ParticipantID	Survey	OverallHealthChange
16	2 weeks	Better
16	6 weeks	Better
16	12 weeks	Worse
15	2 weeks	Don't know
15	6 weeks	Better
15	12 weeks	Better
14	2 weeks	Better
14	6 weeks	Same
14	12 weeks	Same
13	2 weeks	Don't know
13	6 weeks	Worse
13	12 weeks	Worse
12	2 weeks	Same
12	6 weeks	Better
12	12 weeks	Better
11	2 weeks	Better
11	6 weeks	Better
11	12 weeks	Better
10	2 weeks	Same
10	6 weeks	Better
10	12 weeks	Better
9	2 weeks	Same
9	6 weeks	Better
9	12 weeks	Better
8	2 weeks	Don't know
8	6 weeks	Better
8	12 weeks	Better
7	2 weeks	Worse
7	6 weeks	Better
7	12 weeks	Worse
6	2 weeks	Better
6	12 weeks	Better
5	6 weeks	Same
5	12 weeks	Same
4	2 weeks	Better
4	6 weeks	Better
4	12 weeks	Better
3	2 weeks	Don't know
3	6 weeks	Better
3	12 weeks	Better
2	2 weeks	Better
2	6 weeks	Better
2	12 weeks	Better
1	12 weeks	Same
