# Supplementary material for: Impact of COVID-19 vaccination on symptoms and immune phenotypes in vaccine-naïve individuals with Long COVID
Source: Commun Med (Lond). 2025 May 9;5:163. doi: 10.1038/s43856-025-00829-3 (PMC12064684; doi:10.1038/s43856-025-00829-3)
Supplement: Supplementary file 11 — Supplementary Data 8 [file 43856_2025_829_MOESM11_ESM.xlsx]

## Sheet: Figure 2
ParticipantID	Scale	Score	Survey
9	physical	82	Pre-vaccine
9	social	66	Pre-vaccine
9	physical	52	2 weeks
9	social	39	2 weeks
9	physical	37	6 weeks
9	social	25	6 weeks
9	physical	38	12 weeks
9	social	21	12 weeks
10	physical	77	Pre-vaccine
10	social	18	Pre-vaccine
10	physical	21	2 weeks
10	social	0	2 weeks
10	physical	16	6 weeks
10	social	2	6 weeks
10	physical	14	12 weeks
10	social	0	12 weeks
11	physical	35	Pre-vaccine
11	social	10	Pre-vaccine
11	physical	11	2 weeks
11	social	3	2 weeks
11	physical	12	6 weeks
11	social	10	6 weeks
11	physical	0	12 weeks
11	social	0	12 weeks
12	physical	89	Pre-vaccine
12	social	43	Pre-vaccine
12	physical	48	2 weeks
12	social	37	2 weeks
12	physical	41	6 weeks
12	social	21	6 weeks
12	physical	34	12 weeks
12	social	7	12 weeks
15	physical	13	Pre-vaccine
15	social	9	Pre-vaccine
15	physical	4	2 weeks
15	social	2	2 weeks
15	physical	8	6 weeks
15	social	2	6 weeks
15	physical	5	12 weeks
15	social	0	12 weeks
13	physical	86	Pre-vaccine
13	social	34	Pre-vaccine
13	physical	62	2 weeks
13	social	15	2 weeks
13	physical	87	6 weeks
13	social	89	6 weeks
13	physical	66	12 weeks
13	social	52	12 weeks
14	physical	37	Pre-vaccine
14	social	26	Pre-vaccine
14	physical	11	2 weeks
14	social	0	2 weeks
14	physical	9	6 weeks
14	social	9	6 weeks
14	physical	43	12 weeks
14	social	42	12 weeks
1	physical	12	Pre-vaccine
1	social	7	Pre-vaccine
1	physical	6	12 weeks
1	social	2	12 weeks
2	physical	52	Pre-vaccine
2	social	0	Pre-vaccine
2	physical	55	2 weeks
2	social	16	2 weeks
2	physical	39	6 weeks
2	social	8	6 weeks
2	physical	38	12 weeks
2	social	3	12 weeks
16	physical	95	Pre-vaccine
16	social	83	Pre-vaccine
16	physical	24	2 weeks
16	social	26	2 weeks
16	physical	32	6 weeks
16	social	42	6 weeks
16	physical	19	12 weeks
16	social	25	12 weeks
3	physical	16	Pre-vaccine
3	social	14	Pre-vaccine
3	physical	17	2 weeks
3	social	25	2 weeks
3	physical	18	6 weeks
3	social	20	6 weeks
3	physical	14	12 weeks
3	social	18	12 weeks
4	physical	61	Pre-vaccine
4	social	48	Pre-vaccine
4	physical	35	2 weeks
4	social	27	2 weeks
4	physical	16	6 weeks
4	social	10	6 weeks
4	physical	29	12 weeks
4	social	22	12 weeks
5	physical	56	Pre-vaccine
5	social	45	Pre-vaccine
5	physical	47	6 weeks
5	social	39	6 weeks
5	physical	44	12 weeks
5	social	31	12 weeks
6	physical	137	Pre-vaccine
6	social	37	Pre-vaccine
6	physical	109	2 weeks
6	social	27	2 weeks
6	physical	62	12 weeks
6	social	13	12 weeks
7	physical	74	Pre-vaccine
7	social	58	Pre-vaccine
7	physical	69	2 weeks
7	social	27	2 weeks
7	physical	58	6 weeks
7	social	24	6 weeks
7	physical	51	12 weeks
7	social	15	12 weeks
8	physical	79	Pre-vaccine
8	social	58	Pre-vaccine
8	physical	70	2 weeks
8	social	55	2 weeks
8	physical	48	6 weeks
8	social	43	6 weeks
8	physical	40	12 weeks
8	social	35	12 weeks
