# Supplementary material for: Impact of COVID-19 vaccination on symptoms and immune phenotypes in vaccine-naïve individuals with Long COVID
Source: Commun Med (Lond). 2025 May 9;5:163. doi: 10.1038/s43856-025-00829-3 (PMC12064684; doi:10.1038/s43856-025-00829-3)
Supplement: Supplementary file 12 — Supplementary Data 9 [file 43856_2025_829_MOESM12_ESM.xlsx]

## Sheet: Figure 3
ParticipantID	General Health_6 weeks	General Health_12 weeks	S1 (ng/mL)	RBD (ng/mL)	N (ng/mL)	a2_nonspike	a2_spike	a2_v1	a2_v3	Rubella_Vaccine_SpikeE1	Rubella_Vaccine_SpikeE2	HPV6_Vaccine_L1	HPV11_Vaccine_L1	HPV16_Vaccine_L1	VZV_gE	HSV1_gG1	HSV1_gL	HSV2_gD2	EBV_EAD	EBV_gp42	EBV_IL10	EBV_p18	EBV_p23	EBV_TCP1	229E-S1	229E-RBD	NL63 S1	NL63-RBD	HKU1-RBD	SARS-RBD	SARSCoV2_Alpha_S1RBD	SARSCoV2_Beta_S1RBD	SARSCoV2_Delta_S1RBD	SARSCoV2_Epsilon_S1RBD	SARSCoV2_Gamma_S1RBD	SARSCoV2_Omicron_S1RBD
2	Improved	Improved	1359.6	1430.48	5535.52	3.6083	0.822082	0.216938	3.40797	6.08627	0	0	1.08005	0.000993532	4.75087	0	0.408112	0.00462212	6.29011	6.70703	0	7.58118	3.08914	0	0	3.96344	0	3.1179	0	0	0	0	0	0.000716571	0	0
2	Improved	Improved	35856.8	144148	1855.29	6.65684	1.12483	0.834793	5.75663
2	Improved	Improved	17921.7	16842.9	2237.9	5.46036	0.856141	6.07907	5.08971
3	Improved	Improved	554.203	480.258	1783.02	6.68722	5.10984	1.56687	6.45973	3.64439	0	0.00454651	0.310967	0.00140575	0.00992097	0	0.327813	0.021549	6.59625	0.313998	0	1.0313	0	0	0	0	0	3.83122	0	0	0	0	0	0.00239763	0	0
3	Improved	Improved	121912	604467	7285.91	2.59007	36.704	37.2846	28.7596	3.93293	0	0.0108164	0.770555	0	0.0104344	0.00123476	0.326056	0	6.99123	0.665268	0	1.26229	0	0	0	0	0	3.73392	0	1.13038	8.61837	9.65486	8.41702	10.1923	9.21316	2.29715
3	Improved	Improved	81673.9	397034	775.404	3.81976	19.5208	18.6219	17.3647	2.60389	0	0	0.840011	0	0	0	0.34994	0	6.35135	0.164787	0	0.875968	0.0171549	0	0	0	0	3.80473	0	0.976856	8.37295	9.30602	8.8749	9.36354	8.99132	0.153378
4	Improved	Improved	19312.1	87904.5	249.92	3.69491	2.18253	0.230165	3.48932	0	0	0	1.36854	0	0.00340551	0	0.108156	0	6.44951	7.83856	0	0.0882931	0.11595	0	0	0	0	2.1769	0	0	0.0629378	0.00882991	0	0.012098	0.00568467	0
4	Improved	Improved	78809.2	218528	550.907	8.3324	34.2053	43.6573	28.3116	0	0	0	0.008118	0	0	0	0.00201453	0	2.19462	2.27307	0	0	0	0	0	0	0	0	0	0	5.54063	3.02039	0.773399	5.99456	5.33979	0.00135111
4	Improved	Improved	45541.8	139922	1051.3	3.44161	29.495	31.8463	22.365	0	0	0	0.321271	0	0.00608056	0	0.225575	0.00469179	6.49273	7.19467	0	0.0134572	0.0760548	0	0	0	0.000720558	0.51551	0	0.672133	6.57165	3.86663	0.827637	6.81941	4.89896	0
5	No change	No change	218.95	242.01	15.71	4.01964	1.79077	-6.40988	4.25897
5	No change	No change	26874	48032.7	15.13	4.34528	7.54205	0.558244	8.85056
5	No change	No change	33601.7	53775	262.28	4.81819	5.85273	8.26412	8.43123
7	Marginal	Marginal	155.31	161.803	276.571	-1.6255	1.57285	-8.54838	0.3223	0.0646187	0	0	0.742484	0	6.48152	0	0.769516	8.48915	6.86944	8.21908	0	7.55224	5.64718	0	0	2.55171	0	3.61269	0	0	0	0.00454552	0	0.0109584	0	0
7	Marginal	Marginal	61677.3	414275	305.678	1.6369	30.5473	42.3969	24.9637	0.141578	0	0	0.797382	0	6.91765	0.00149949	0.310213	7.92971	7.21231	8.53289	0	7.84753	6.34907	0	0	4.69458	0	3.60888	0	0	8.36956	5.67567	6.69112	8.46802	7.10522	0.00148683
7	Marginal	Marginal	58145.2	224566	562.375	1.1735	26.4319	25.8438	18.7204	0.0339935	0	0.0105363	0.525513	0	7.44253	0.00314731	0.343149	8.96455	6.80456	8.644	0	8.01725	5.43023	0	0	4.64521	0	3.70121	0	0	6.36477	4.65001	5.78501	7.1984	6.25019	0
8	Improved	Improved	11766.8	101218	25317.5					0.0288511	0	0	0.79857	0.00283808	1.57707	0.0446309	0.198804	10.8204	6.37267	0.0223267	0	8.4793	2.94514	0	0	5.50076	0	3.62973	0	0	1.77399	0	1.16912	6.28151	0	0
8	Improved	Improved	83529.5	578298	22074.7					0.0271695	0	0.0066467	0.727586	0	2.74008	0.0457181	1.87929	10.2687	6.56995	0.0548296	0	8.04731	3.85782	0	0	2.91169	0	3.42489	0	0.949934	8.30247	9.08987	8.85395	9.67704	8.68941	2.19405
8	Improved	Improved	72195.3	366687	9360.74					0.03067	0	0	0.74665	0.00110919	2.0013	0	0.679269	9.41749	7.42947	0.00506835	0	8.19356	3.95021	0	0	3.02473	0	3.55937	0	0	7.11519	8.94263	8.57969	9.03022	8.6927	0.0479499
9	Improved	Improved	15884.8	45133.8	49236.3	3.38427	8.87558	6.47638	9.89956	0	0.0862809	0	0.986149	0	0.229885	0	0.390134	0.00496638	8.54083	8.37004	0	7.8585	5.21153	0	0	0	0	2.77043	0	0	2.17022	0	0.16705	5.07005	0.0418099	0
9	Improved	Improved	184437	1.12801e+06	49808.8	5.33451	27.0727	32.8534	25.9754	0	0	0	1.0073	0.000308246	0.0158823	0.000477508	0.655891	0	8.65952	8.24144	0	7.83751	5.16739	0	0	0	0	2.67428	0	1.15569	9.48489	9.35054	8.28296	9.62049	8.67356	5.01708
9	Improved	Improved	117849	759103	44538.6	3.99099	13.2615	15.1874	15.5918	0	0	0.0424322	0.726406	0.00320653	0.00383231	0.00142561	0.643326	0	7.99319	8.17887	0	7.81138	6.1035	0	0	0	0	2.72085	0	1.12549	8.2189	9.0753	8.91835	9.62879	7.71542	3.58606
12	Improved	Improved	137.203	147.763	248.924	5.08008	5.15918	1.99938	7.12328	0	0	0	2.03358	0	0	9.19883	0.826	9.06407	6.46407	0.154269	0	5.98288	4.1303	0	0	0	0	0.409802	0	0	0	0	0	0.00135257	0	0
12	Improved	Improved	172278	1.05648e+06	2626.19	4.04326	9.53187	20.777	14.4125	0	0	0	1.54693	0	0	9.29427	1.17005	8.21444	7.27541	0.0237385	0	6.1632	4.2578	0	0	0	0	0	0	1.14707	7.3373	9.52508	9.38888	9.82605	7.90207	6.55556
12	Improved	Improved	96643.1	590720	1591.68	2.5446	7.16261	3.68291	8.81628	0	0	0	1.15229	0	0.00403311	9.24199	1.76655	9.08124	6.652	0.68368	0	6.17131	6.87172	0	0	0	0	0	0	1.14963	7.15951	9.37745	8.10571	9.63051	7.82035	5.19469
13	Worse	Worse	636.851	664.398	1255.13	2.70041	2.50679	1.51324	4.5497	0	0	0	0.406794	0.00143553	0.00569742	7.82691	0.0908568	8.50339	5.50282	0.00314236	0	6.22192	1.78336	0	0	0.155182	0	0.326278	0	0	0	0	0	0.000393285	0	0.000193218
13	Worse	Worse	87860.2	495497	1020.81	3.71536	2.80381	6.14653	7.5216	0	0	0	1.12777	0.00102136	0.0157181	7.95011	0.339622	7.81439	5.58681	0	0	6.29033	2.46988	0	0	0	0	0	0	0.782868	5.96636	7.54189	6.55222	8.0781	6.45678	1.73362
13	Worse	Worse	73274.9	541085	1125.87	3.70539	6.61245	3.07904	7.30432	0	0	0	0.557794	0.00162252	0.0194749	7.95827	0.266545	7.87068	5.60976	0	0	6.32729	1.83775	0	0	0	0	0	0	0.632813	6.0122	7.59357	6.5883	8.08949	7.25824	2.41044
14	No change	No change	45734.1	212387	90888.3	31.9649	27.4764	73.8039	44.9718	0.00121658	0	0	0.82262	0.000683446	7.31484	0	0.356956	9.85862	7.08706	9.27023	0	8.49289	2.13892	0	0	0	0	0.505034	0	0	7.39074	5.48475	3.81152	7.66504	7.04655	0
14	No change	No change	113624	1.32344e+06	69753.3	27.5039	36.042	75.9282	47.844	0	0	0	1.54954	0	6.06834	0.00140882	0.0418024	9.5944	7.89892	8.88403	0	8.11994	3.164	0	0	0	0	0.549773	0	1.28611	9.9671	9.96463	8.84248	10.0874	8.15143	7.43785
14	No change	No change	97421.6	635464	65105.7	29.5909	24.7077	66.4992	41.7525	0	0	0	1.07114	0.00359972	7.25766	0.00185136	0.0715994	9.45532	7.30416	8.95107	0	8.10987	4.32472	0	0	0.924518	0	0.496331	0	1.24438	8.65471	9.84237	8.72207	9.99189	9.00887	7.67922
16	Marginal	Marginal	272.616	197.485	476.022					3.82109	0	0	0.308011	0.00257453	0	8.42136	0.216122	8.2842	6.91758	7.71421	0	7.13226	3.7686	0	0	2.32364	0.0222782	2.16503	1.02443	0	0	0	0	0.000906761	0.00216262	0
16	Marginal	Marginal	103485	679507	3284.48					0.0346583	0	0	0.535671	0.00419726	6.06324	9.01769	0.431451	9.35898	6.7698	7.69653	0	7.84851	4.38833	0	0	0	0	3.34375	0	1.04788	7.19429	9.26527	8.06774	9.6251	7.79226	4.92071
16	Marginal	Marginal	55834.1	84856.9	2814.08
