# Supplementary material for: Impact of COVID-19 vaccination on symptoms and immune phenotypes in vaccine-naïve individuals with Long COVID
Source: Commun Med (Lond). 2025 May 9;5:163. doi: 10.1038/s43856-025-00829-3 (PMC12064684; doi:10.1038/s43856-025-00829-3)
Supplement: Supplementary file 13 — Supplementary Data 10 [file 43856_2025_829_MOESM13_ESM.xlsx]

## Sheet: Figure_4
person_id	Improvement_Category	Improvement_Detailed	Vax_TP	VAX_TP_Order	PersonID_TP	Insulin pg-mL	NGF pg-mL	Leptin pg-mL	Adiponectin pg-mL	PAI-1 pg-mL	Resistin pg-mL	ADAMTS13 ng-mL	D-dimer ng-mL	GDF15 pg-mL	MPO pg-mL	Mb pg-mL	sICAM-1 pg-mL	a2M ng-mL	ORM1 ng-mL	CRP pg-mL	AHSG ng-mL	Haptoglobin ng-mL	L-Selectin pg-mL	Platelet-Factor-4 ng-mL	Serum-amyloid-P pg-mL	Complement-C2 ng-mL	Complement-C4b ng-mL	Complement-C5a pg-mL	Factor-I ng-mL	MBL ng-mL	Complement-C5 ng-mL	CXCL6 pg-mL	IL-11 pg-mL	IFNL1 pg-mL	CXCL11 pg-mL	XCL1 pg-mL	CCL20 pg-mL	CCL19 pg-mL	CXCL14 pg-mL	CCL28 pg-mL	CCL16 pg-mL	HMGB1 ng-mL	IFNb pg-mL	IL-14 pg-mL	IL-19 pg-mL	IL-24 ng-mL	IFNL3 pg-mL	IL-32A pg-mL	IL-34 pg-mL
LC.R.HK.1.0001	Same/Worse	Worse	PreVax	t1	LC.R.HK.1.0001_t1	3405.7	3.16	10149.5	23962000	13814.8	13879.1	1302.43	1037.73	403.32	134824	38532.2	106159	1556200	404617	11669000	117918	129716	818737	654.57	7090900	7731.65	17772.6	247.84	36084.1	4286.53	15045.1	113.22	1206.35	205414	349.48	370.94	49.44	148.11	5044.5	651.29	1472.5	182.73	11587.9	1050.29	1699.48	17.4	499.99	198.71	2906.73
LC.R.HK.1.0001	Same/Worse	Worse	6wks	t2	LC.R.HK.1.0001_t2	3448.27	3.25	7115.35	18268000	9813.63	10317.5	904.03	4481.94	411.1	46803.7	33550.8	146796	1392300	452779	30203000	125395	166726	777158	434.3	7.6748e+06	4260.4	23105.7	958.84	33941.2	3864.92	13879.8	115.73	1014.24	165784	311.57	388.49	44.13	184.74	5858.35	611.29	1960.8	208.52	10062.3	1035.39	1840.32	18.33	510.37	248.48	2631.44
LC.R.HK.1.0001	Same/Worse	Worse	12wks	t3	LC.R.HK.1.0001_t3	3576.49	3.96	5795.3	31320000	8843.26	14939.4	904.03	1019.12	428.01	146300	27945.7	39783.4	1290300	379205	14371000	107257	120744	772998	470.15	7076900	7185.38	14786.2	171.64	34783.8	3817.54	14301.5	134.45	1676.12	310324	346.72	430.93	49.89	174.3	5475.97	643.68	1815.52	134.94	10921	1105.18	1929.91	17.26	497.38	262.05	2896
LC.R.HK.1.0002	Same/Worse	Same	PreVax	t1	LC.R.HK.1.0002_t1	823.93	0.21	9221.54	9.9128e+06	26092.7	40162.2	700.34	1848.37	1139.16	588926	37194.6	178405	1893800	421837	35408000	147870	197067	1377900	1202.78	7928900	697.13	12143.5	45.19	25741.2	5946.79	15179.7	226.61	33.43	438.15	508.76	40.34	20.62	161.3	4692.31	161.84	2677.84	453.55	7284.15	2497.61	4062.42	25.97	570.58	31.26	81.89
LC.R.HK.1.0002	Same/Worse	Same	6wks	t2	LC.R.HK.1.0002_t2	2333.34	0.24	11522.4	10636000	21891	32870.8	620.65	2523.14	1112.92	487207	34564.1	165229	1670200	387767	21893000	131418	237339	1245500	939.43	5.7168e+06	386.33	12075.1	29.19	27343.5	5519.84	14910.4	229.42	34.07	417.14	402.92	15.17	42.54	107.36	5243.13	169.62	3083.29	458.5	8004.44	3678.24	5425.36	41.84	698.51	38.05	81.89
LC.R.HK.1.0002	Same/Worse	Same	12wks	t3	LC.R.HK.1.0002_t3	433.9	0.31	12249.5	8.6628e+06	26401.5	34699.8	742.17	2257.31	1284.17	542808	31422.4	175924	1532500	406780	33877000	129607	248015	1270400	1013.72	6667800	350.09	12474.4	78.09	25839.5	6530.41	15770	166.49	39.11	500.72	349.27	22.41	39.54	117.71	6148.58	157.95	2141.93	260.72	3247.87	2403.95	3812.95	22.79	557.47	19.94	81.89
LC.R.HK.1.0005	Improved	Improved	PreVax	t1	LC.R.HK.1.0005_t1	1538.07	0.19	21664.7	10194000	22113.5	45837.6	847.46	2965.58	266.69	581734	35579.8	124967	686050	509589	24328000	180314	265857	1109000	886.82	11845000	2693.04	27005.6	177.69	46874.3	2999.23	15367.9	124.99	0.67	86.59	297.97	4.88	5.57	179.9	5942.79	159.89	928.46	4.95	32.36	485.82	28.16	0.38	21.48	13.15	81.89
LC.R.HK.1.0005	Improved	Improved	6wks	t2	LC.R.HK.1.0005_t2	1781.61	0.23	16755.4	9.7763e+06	19839.5	27313.8	928.87	4444.99	299.85	243712	37776.3	154665	781656	578060	22235000	156507	312455	1270400	695.15	13897000	1038.11	16145.7	56.53	32099.7	2535.13	15930.4	16.57	5.73	117.25	286.57	7.83	5.81	56.83	5956.2	128.78	1109.92	4.95	32.36	164.41	28.16	1.8	114.81	13.15	81.89
LC.R.HK.1.0005	Improved	Improved	12wks	t3	LC.R.HK.1.0005_t3	490.22	0.19	15313.7	9988000	19200.1	61917.7	960.88	2127.38	323.84	901752	37226	115118	744235	502079	37847000	145415	243162	1117300	872.64	11495000	2552.03	24934.9	153.24	34524.3	3009.79	16874.9	212.88	1.51	170.86	403.2	4.88	6.04	180.97	4436.79	142.39	568.78	4.95	32.36	552.3	28.16	0.02	21.48	10.89	81.89
LC.R.HK.1.0006	Improved	Improved	PreVax	t1	LC.R.HK.1.0006_t1	1497.59	0.48	16717.6	11654000	23982.4	30522.6	761.39	1113.91	443.02	495613	26960.3	93695.9	1520800	499777	5.6776e+07	172739	261258	1328300	5545.5	13427000	2930.7	15517.1	108.59	46564.9	7651.29	16967.6	129.01	11.59	331.8	98.65	10.78	10.05	74.35	1066.89	187.11	539.12	214.86	32.36	180.32	1494.39	6.32	318.81	13.15	81.89
LC.R.HK.1.0006	Improved	Improved	Early pd 2	t2	LC.R.HK.1.0006_t2	341.98	0.09	13582.8	9236500	19619.5	35402.5	731.7	2264	429.31	514464	26775.7	149474	1406300	542690	44341000	133535	288846	1361300	1195.76	11932000	561.83	15191.9	49.02	42952.1	6784.09	15636.1	175.39	19.53	331.8	361.06	0.46	8.36	19.64	2472.98	239.57	497.38	74.52	32.36	820.88	1141.31	5.34	297.12	13.15	149.39
LC.R.HK.1.0006	Improved	Improved	12wks	t3	LC.R.HK.1.0006_t3	415.87	0.34	9229.71	9.2873e+06	15486.8	28953.5	634.46	855.9	459.4	412868	26468.1	85568.3	1255100	457268	32476000	146642	174248	1183500	1034.33	11203000	1022.24	13356.3	52.8	39557.4	5357.88	14748.4	114.7	13.23	265.57	318.31	10.78	21.37	102.65	2098.99	192.94	375.93	56.79	32.36	516.68	705.01	2.07	169.25	10.89	363.68
LC.R.HK.1.0007	Improved	Improved	PreVax	t1	LC.R.HK.1.0007_t1	18.76	0.06	8073.85	8.7666e+07	8583.57	15325.8	784.16	2329.75	416.29	190521	23658.4	93515.7	1591300	468722	9350400	159920	506145	1208300	540.51	10100000	475.13	16169	81.58	37192.7	473.29	15367.9	55.41	0.67	195.62	215.79	6.36	11.46	95.78	6935.54	165.73	1334.39	35.44	32.36	16.73	49.58	0.38	21.48	15.42	202.29
LC.R.HK.1.0007	Improved	Improved	6wks	t2	LC.R.HK.1.0007_t2	1668.86	0.06	14191.6	6.7689e+07	21386.4	24912.2	791.17	2373.64	392.97	654418	40682.6	94822	1498500	487599	17065000	144190	479272	1175200	1209.78	11229000	386.33	16099	81.58	39808.3	419.84	16662.7	101.59	3.19	170.86	363.57	7.83	9.03	80.39	5703.9	150.17	1378.18	54.02	32.36	16.73	28.16	0.47	21.48	8.62	547.56
LC.R.HK.1.0007	Improved	Improved	12wks	t3	LC.R.HK.1.0007_t3	18.76	0.04	7591.2	13504000000	13332.2	16778.7	886.32	2902.16	389.09	310511	22079.5	112414	1257800	581246	27164000	154032	296362	1092400	900.85	10330000	527.38	14844.1	121.64	37557.8	505.44	16117.2	70.61	1.51	219.52	272.71	13.71	301.66	85.11	6986.49	189.06	1231.27	19.64	32.36	24.41	28.16	0.73	21.48	8.62	363.68
LC.R.HK.1.0011	Transient	Transient	PreVax	t1	LC.R.HK.1.0011_t1	1561.21	0.0821069	1709.3	7.36528e+07	3756.99	13685.9	1228.3	1262.27	702.678	80179.3	42040.2	124755	1.76815e+06	390224	2.38652e+06	120188	61922.9	1.15452e+06	462.629	4.53158e+06	484.411	12249.8	56.5991	21139.7	288.516	13550.3	93.5028	85.1289	914.652	197.375	51.3036	35.7833	65.9358	5178.38	222.084	2365.85	48.5112	718.884	248.481	117.679	1.80894	42.9113	18.6157	73.0635
LC.R.HK.1.0011	Transient	Transient	6wks	t2	LC.R.HK.1.0011_t2	1462.75	0.113254	861.575	1.87093e+09	7955.95	5706.05	1217.08	1263.48	767.205	106649	70346.1	126979	1.84469e+06	393836	2.81019e+06	137016	147181	1.18273e+06	656.76	4.83009e+06	445.02	11885.2	85.4705	20602.1	365.147	13712.7	146.514	81.4804	737.156	230.537	423.973	8.70731	66.4011	5942.57	217.929	2139.99	42.2251	1117.64	505.79	212.05	2.86005	60.903	26.4719	151.763
LC.R.HK.1.0011	Transient	Transient	12wks	t3	LC.R.HK.1.0011_t3	1053.16	0.0590672	1323.63	1.87093e+09	3601.61	10792.6	1070.32	1237.41	637.019	66378.7	40152.5	119318	1.74913e+06	342590	2.31413e+06	112269	66923.3	1.08561e+06	408.823	4.55993e+06	300.838	10812.8	48.9484	18281.5	277.684	12329.3	103.87	85.164	737.156	281.311	61.8577	6.96361	78.4159	5132.77	179.331	2033.42	38.267	1318.85	176.047	130.169	2.51567	47.1327	20.7327	151.763
LC.R.HK.1.0012	Same/Worse	Same	PreVax	t1	LC.R.HK.1.0012_t1	995.673	0.115243	936.675	4.50807e+07	3917.64	15387.4	1097.88	636.212	906.937	289166	22614.3	60864.9	1.89802e+06	313477	1.42149e+07	139303	95304.6	1.29151e+06	571.93	1.10746e+07	334.727	10839.6	69.6249	11845.8	6409.9	11952.2	115.401	12.4866	565	316.635	20.4206	4.75574	85.3503	1252.12	282.616	3091.7	211.072	202.817	1925.71	508.358	1.86935	98.0816	23.57	390.431
LC.R.HK.1.0012	Same/Worse	Same	12wks	t2	LC.R.HK.1.0012_t2	744.87	0.0778191	596.491	4.40296e+07	6978.33	21402.4	1267.55	1138.07	697.728	278361	18717	67266.4	2.62813e+06	308934	1.15046e+07	82932.1	44533	1.21736e+06	606.925	9.21347e+06	374.024	9697.35	62.4946	10568.3	5842.78	9941.5	211.871	33.4448	433.302	330.407	13.1256	5.80272	100.119	1018.63	418.651	3172.57	205.552	35.3759	5128.65	388.259	1.93334	94.5668	18.1519	341.649
LC.R.HK.1.0012	Same/Worse	Same	12wks	t3	LC.R.HK.1.0012_t3	924.682	0.172348	1718.53	6.49461e+07	7106.83	14210.9	1110.97	943.809	655.242	199354	18919.9	62904.7	2.40718e+06	351077	1.52714e+07	77497.6	53561.2	1.14692e+06	695.015	1.01212e+07	460.215	11041.6	77.1028	14045.3	5153.78	11846.8	226.023	37.3523	615.13	304.949	9.29836	4.18245	104.251	1254.27	471.435	2834.62	213.925	35.3759	4612.96	421.625	2.27419	71.5502	18.1519	536.529
LC.R.HK.1.0015	Improved	Improved	PreVax	t1	LC.R.HK.1.0015_t1	18.76	0.21	23403.9	15804000	17986.9	28928.6	939.53	8031.06	314.35	420547	22140.8	272243	989108	496060	7163900	105786	72646.8	1001300	1153.09	6.3872e+06	386.33	12611.5	29.19	31912.9	204.97	13167.7	194.43	1.51	170.86	206.81	268.58	5.33	76.74	5154.49	142.39	1962.9	87.97	234.94	386.36	28.16	1.98	107.21	17.68	81.89
LC.R.HK.1.0015	Improved	Improved	6wks	t2	LC.R.HK.1.0015_t2	18.76	0.24	19769	15672000	10302.1	22250.7	787.67	3166.62	294.82	344210	27606.8	146335	1351200	583498	4670900	120006	88567.5	1208300	1039.44	8908300	313.35	19376.1	189.68	27718	146.57	14111.3	219.62	4.04	170.86	83.45	7.83	8.16	63.73	4051.95	146.28	2277.87	104.05	32.36	196.32	83.21	1.8	139.92	22.21	700.93
LC.R.HK.1.0015	Improved	Improved	12wks	t3	LC.R.HK.1.0015_t3	18.76	0.19	16165.8	15154000	17788.8	42058.5	826.32	2270.68	283.54	781069	25853.3	116380	1463100	548191	4187700	132325	59322.5	1522600	1186.36	10885000	294.77	20063.2	140.75	31505.7	151.88	14410	193.7	0.67	144.93	82.83	10.78	4.57	67.3	5482.94	99.6	1956.58	91.99	32.36	773.33	67.35	1.8	128.2	19.94	202.29
LC.R.HK.1.0016	Improved	Improved	PreVax	t1	LC.R.HK.1.0016_t1	567.44	0.01	3308.53	16998000	8453.98	16608.9	964.45	686.57	243.78	480282	27591.4	70213.4	2184400	340998	224932	167092	68056.9	1080000	1034.33	11285000	9550.25	10883.8	325.42	20851.1	5749.09	12795.5	199.28	0.67	117.25	180.64	13.71	3.12	70.02	4625.74	247.33	2641.91	4.95	32.36	985.95	28.16	0.47	21.48	6.36	81.89
LC.R.HK.1.0016	Improved	Improved	6wks	t2	LC.R.HK.1.0016_t2	1358.89	0.04	2714.31	15751000	8416.98	11722	943.09	889.74	194.93	158214	54784.7	77200.8	2059200	376782	5.8985e+06	157747	67778	1258000	928.51	13456000	5822.35	7683.27	74.58	22754.5	5496.23	13167.7	155.04	19.53	310	151.38	22.41	5.92	20.36	3672.24	266.74	3644.16	4.95	32.36	679.74	28.16	0.82	21.48	8.62	81.89
LC.R.HK.1.0016	Improved	Improved	12wks	t3	LC.R.HK.1.0016_t3	1545.86	0.09	1931.83	19378000	7845.45	13927.2	1030.56	2596.42	341.64	187055	355480	99277.7	2001800	333830	939456	177468	50082.1	1187600	746.89	11382000	6381.81	7277.53	88.47	16995.7	4396.97	11245.3	68.22	1.51	170.86	169.84	4.88	4.83	59.74	2888.87	171.56	3537.42	4.95	32.36	830.45	28.16	0.38	21.48	8.62	81.89
LC.R.HK.1.0017	Improved	Improved	PreVax	t1	LC.R.HK.1.0017_t1	3459.33	0.06	1264.68	14189000	18284.5	20288.4	709.04	1574.52	441.06	332180	42686.7	104945	1343400	340846	1911500	158988	56613.9	910094	1013.72	6389400	386.33	11223.1	29.19	24498	2289.37	11471	15.21	18	207.66	894.05	7.83	8.26	35.61	6203.74	173.5	2245.19	11.16	32.36	429.23	136.95	0.82	88.96	8.62	81.89
LC.R.HK.1.0017	Improved	Improved	6wks	t2	LC.R.HK.1.0017_t2	2993.62	0.14	1512.74	13072000	10717	21489.3	693.39	1429.52	403.32	451448	47799.4	110073	1515400	417614	6044300	136872	59825.4	1017900	861.19	9089000	276.05	14069.8	45.19	28853.9	2808.76	13606.6	50.28	28.12	287.94	166.12	0.46	6.93	65.67	5243.13	181.28	2207.26	48.42	32.36	294.04	49.58	0.91	88.96	8.62	363.68
LC.R.HK.1.0017	Improved	Improved	12wks	t3	LC.R.HK.1.0017_t3	3937.96	0.0771201	1553.32	1.12836e+07	10768.5	20592.9	1009.53	5280.28	500.607	289720	52560	195212	1.41679e+06	393483	1.93787e+06	132247	100584	958215	521.307	7.46499e+06	441.757	12448.4	67.0024	22823.7	2065.64	12206.7	162.319	26.6014	355.29	508.638	11.7651	9.12358	52.5442	7876.47	219.003	4857.59	37.1393	33.6657	245.79	14.7738	0.20603	47.8005	14.2647	491.948
LC.R.HK.1.0008	Transient	Transient	PreVax	t1	LC.R.HK.1.0008_t1	2553.72	0.11	4881.84	10254000	6351.71	15277.4	1162.11	801.96	528.18	84695.3	20700.4	51496.5	1490200	561608	15824000	151562	341627	1200000	544.45	13668000	492.63	13850.8	108.59	31414.9	768.87	16090.5	166.26	77.29	852.2	0.31	22.41	7.96	19.64	3302.42	161.84	2546.86	16.07	285.6	403.44	262.05	3.72	207.95	29	429.93
LC.R.HK.1.0008	Transient	Transient	6wks	t2	LC.R.HK.1.0008_t2	2808.54	0.09	4133.51	11054000	10679.2	16778.7	1062.86	467.22	396.84	200119	21880.3	59476.8	1377500	552063	10220000	141134	612769	1216600	619.38	14069000	5048.73	17561.3	311.83	24186.1	183.2	16914.7	109.57	209.47	1364.23	202.96	46.8	9.32	45.62	4044.38	173.5	1908.16	4.95	285.6	335.67	182.6	3.81	160.2	22.21	601.15
LC.R.HK.1.0008	Transient	Transient	12wks	t3	LC.R.HK.1.0008_t3	1912.55	0.0309864	3608.1	1.29882e+07	17019	33505	1232.17	433.307	213.483	2.20508e+06	15105.6	60499.5	1.17502e+06	582009	1.69922e+07	131667	493934	1.17904e+06	1035.58	1.51719e+07	2287.22	15985.9	72.6166	16597.3	84.7723	18179.5	336.768	54.5078	760.759	385.256	38.6646	5.75306	80.9234	2695.71	202.788	2939.26	34.6003	782.409	639.199	568.821	1.78785	52.0699	25.7019	419.534
[truncated: 118 more columns]

## Sheet: Figure4i
Feature	Coverage	VIP	BC Lower	BC Upper	Regression_Coefficient	rBC Lower	rBC Higher
X4-1BB pgmL	0.95	1.43875	1.28722	1.67199	0.0120496	0.00640168	0.0183858
X4-1BBL pgmL	0.95	0.933939	0.508813	1.33013	0.00647003	-0.0033687	0.0180622
a2M ngmL	0.95	0.846815	0.37127	1.19642	-0.00213551	-0.0111265	0.00710718
ACTH pgmL	0.95	1.01114	0.467498	1.38846	0.0046411	-0.00614268	0.0177419
ADAMTS13 ngmL	0.95	1.29449	0.950294	1.82738	0.0407028	0.0280279	0.0595651
Adiponectin pgmL	0.95	0.558461	0.224398	1.06415	0.0255224	0.0188102	0.0382216
AgRP pgmL	0.95	0.310312	0.0783804	0.51908	-0.00651029	-0.0175194	0.0130418
AHSG ngmL	0.95	1.07429	0.66045	1.4471	-0.0205412	-0.0328126	-0.00549581
Apelin pgmL	0.95	1.1706	0.909195	1.39307	0.0203969	0.0142196	0.0312682
APRIL pgmL	0.95	1.09083	0.614487	1.5031	-0.0171618	-0.0256184	-0.00712863
Arginase-1 pgmL	0.95	0.38846	0.127401	0.679025	-0.000491056	-0.0125863	0.0152035
BAFF pgmL	0.95	1.14057	0.945813	1.40888	-0.00952641	-0.0209388	-0.003579
BDNF pgmL	0.95	0.785565	0.326399	1.24755	0.00456206	0.000524727	0.0173096
CCL2 pgmL	0.95	0.573053	0.18858	1.01086	0.0116038	0.00274324	0.0223252
CCL3 pgmL	0.95	1.28389	1.06016	1.52576	0.00531615	-0.000755571	0.0094314
CCL4 pgmL	0.95	0.627595	0.335966	1.00507	-0.0180977	-0.0286256	-0.0143694
CCL7 pgmL	0.95	1.3312	1.0351	1.60289	0.01497	0.0115493	0.0214495
CCL8 pgmL	0.95	1.10203	0.6935	1.41486	0.00212464	-0.0111887	0.00864427
CCL11 pgmL	0.95	1.26834	0.952793	1.57012	0.0428676	0.040334	0.0525348
CCL13 pgmL	0.95	1.00519	0.569385	1.31249	-0.00835932	-0.0156194	-0.00454347
CCL15 pgmL	0.95	0.296081	0.0845857	0.488325	0.0109952	0.0028403	0.0318303
CCL16 pgmL	0.95	0.869077	0.430986	1.34233	0.0172328	0.00781123	0.0284771
CCL17 pgmL	0.95	0.585048	0.193191	1.16711	-0.00179166	-0.0110989	0.010978
CCL18 pgmL	0.95	0.464852	0.167775	0.762543	0.0104796	0.00103488	0.0286964
CCL19 pgmL	0.95	0.60688	0.227935	1.07288	0.0232589	0.0134795	0.0353182
CCL20 pgmL	0.95	0.582175	0.160082	1.16845	0.00428187	-0.00609238	0.0156141
CCL21 pgmL	0.95	1.2605	0.988794	1.52598	-0.0166421	-0.0246709	-0.0133831
CCL22 pgmL	0.95	0.703507	0.390786	1.1548	0.0347345	0.0250769	0.0484259
CCL23 pgmL	0.95	0.832211	0.33411	1.22943	-0.00515424	-0.0159417	0.00275505
CCL24 pgmL	0.95	0.936218	0.469217	1.39158	0.0261748	0.0195301	0.0335645
CCL27 pgmL	0.95	1.05308	0.736875	1.65024	-0.0508296	-0.0661451	-0.046622
CCL28 pgmL	0.95	1.06833	0.796522	1.39495	-0.00628705	-0.0180913	-0.000237707
CD154 pgmL	0.95	0.778962	0.471014	1.35302	-0.0135624	-0.0194433	-0.00424366
CNTF pgmL	0.95	1.54647	1.36854	1.82289	0.0410868	0.0400177	0.0497052
Complement-C2 ngmL	0.95	0.470719	0.17895	0.810952	-0.016778	-0.0289599	-0.0100925
Complement-C4b ngmL	0.95	0.520104	0.219884	0.919732	0.00928876	-0.000466755	0.0178672
Complement-C5 ngmL	0.95	0.551791	0.275634	0.892871	0.0247071	0.0220515	0.0362381
Complement-C5a pgmL	0.95	0.35334	0.109712	0.586954	-0.00931456	-0.0263435	0.00191353
Cortisol ngmL	0.95	0.973935	0.420503	1.47438	0.0193432	0.00700785	0.028636
CRP pgmL	0.95	0.558093	0.291703	0.992093	0.0262342	0.0213207	0.0382955
CX3CL1 pgmL	0.95	1.30096	0.946744	1.56415	0.0200793	0.0173734	0.0264954
CXCL5 pgmL	0.95	1.26485	0.837243	1.70693	-0.045415	-0.0579585	-0.0399917
CXCL6 pgmL	0.95	0.729303	0.344545	1.12564	0.0108376	-0.000738754	0.0274981
CXCL9 pgmL	0.95	0.753636	0.273861	1.30401	0.00764153	-0.00358761	0.0190509
CXCL10 pgmL	0.95	0.587258	0.303385	0.951923	-0.00885067	-0.0178498	0.00505493
CXCL11 pgmL	0.95	0.409948	0.104797	0.667786	0.00263822	-0.00916903	0.0198568
CXCL12 pgmL	0.95	1.50297	1.22816	1.85524	0.0453102	0.0388589	0.0613407
CXCL13 pgmL	0.95	0.545631	0.256872	0.948656	-0.0136456	-0.0263767	-0.00391943
CXCL14 pgmL	0.95	0.392148	0.0971365	0.688358	-0.0129775	-0.0318131	-0.00587435
D-dimer ngmL	0.95	0.945144	0.435566	1.39029	-0.0400667	-0.0520473	-0.0361668
EGF pgmL	0.95	0.550168	0.242208	0.849404	0.00340835	-0.00677514	0.0103472
EPO pgmL	0.95	1.40255	1.18004	1.7068	0.0511676	0.0443605	0.0645421
Estradiol ngmL	0.95	0.62693	0.218028	1.14478	-0.0353889	-0.0491129	-0.0294007
FABP-3 pgmL	0.95	0.607828	0.339112	0.93619	-0.000787073	-0.01003	0.0106253
Factor-I ngmL	0.95	1.09883	0.703115	1.49607	-0.0422474	-0.051765	-0.0390373
FGF2 pgmL	0.95	1.12891	0.973711	1.43191	-0.0182305	-0.0248182	-0.0152536
FGF-21 pgmL	0.95	1.22319	0.963807	1.71061	0.016746	0.00171443	0.0293918
FLT3LG pgmL	0.95	0.90063	0.471636	1.27424	-0.00966155	-0.0172736	-0.00637125
Follistatin pgmL	0.95	0.922557	0.521548	1.18606	0.0110078	0.00442432	0.02057
FSH mIUmL	0.95	0.428167	0.153904	0.862187	0.00968555	0.0027775	0.0181627
Galectin-1 pgmL	0.95	0.566656	0.325223	1.14883	0.00981202	0.00502484	0.0170577
Galectin-3 pgmL	0.95	0.666168	0.348545	1.26702	-0.0289509	-0.0448584	-0.021521
GCSF pgmL	0.95	1.34113	1.16046	1.52249	0.0110038	0.00020974	0.0185346
GDF15 pgmL	0.95	1.23342	0.797631	1.57696	0.0376056	0.0329859	0.053459
GH pgmL	0.95	0.39207	0.123461	0.788469	-0.00169106	-0.0167775	0.00918093
GMCSF pgmL	0.95	0.910807	0.749353	1.26415	-0.0212672	-0.0294426	-0.0142711
Granulysin pgmL	0.95	0.900156	0.430645	1.27869	-0.0242655	-0.0378672	-0.0158064
Granzyme-B pgmL	0.95	0.889186	0.338067	1.30587	0.0144453	0.00472872	0.0251361
Haptoglobin ngmL	0.95	0.616071	0.324785	1.0654	0.0238427	0.0164854	0.0350687
HMGB1 ngmL	0.95	0.982851	0.591587	1.31814	0.00959151	0.00147814	0.019267
b-Endorphin pgmL	0.95	0.610162	0.273383	1.04445	-0.00625181	-0.0220392	0.00467754
IFNa2 pgmL	0.95	1.27181	1.14419	1.43221	0.00425955	-0.000652934	0.00830897
IFNb pgmL	0.95	1.5687	1.32817	1.90895	0.0571874	0.0553986	0.0698774
IFNy pgmL	0.95	1.21337	0.917592	1.52272	0.0159803	0.0134559	0.0216834
IFNL1 pgmL	0.95	1.18057	1.00294	1.70748	0.00789288	0.0037822	0.0134408
IFNL2 pgmL	0.95	1.10273	0.684386	1.45792	0.0176628	0.0113167	0.0243604
IFNL3 pgmL	0.95	1.02282	0.629935	1.30793	0.00493835	-0.00276404	0.0121273
IL-1a pgmL	0.95	1.3101	1.19426	1.48102	0.00367528	-6.21376e-06	0.00750086
IL-1b pgmL	0.95	1.0973	0.835475	1.30981	-0.00810786	-0.0165657	-0.0011137
IL-2 pgmL	0.95	1.20984	0.981227	1.50386	0.00388467	-0.0031189	0.0084371
IL-3 pgmL	0.95	0.747183	0.512648	1.09701	-0.014778	-0.0259991	-0.00433975
IL-4 pgmL	0.95	1.20281	0.876763	1.51127	0.0127023	0.00754207	0.0185553
IL-5 pgmL	0.95	1.29038	0.991835	1.5775	0.0331013	0.0282546	0.0425168
IL-6 pgmL	0.95	0.92529	0.612152	1.18685	0.000331226	-0.00905852	0.00405073
IL-7 pgmL	0.95	0.757248	0.426937	1.11281	-0.0236576	-0.0328244	-0.0205671
IL-8 pgmL	0.95	0.411499	0.132064	0.819028	-0.018667	-0.0457905	-0.00960767
IL-10 pgmL	0.95	1.06358	0.836664	1.3599	-0.0278703	-0.0386884	-0.0239763
IL-11 pgmL	0.95	1.4642	1.31768	1.68957	0.0307634	0.0267674	0.0428626
IL-12 pgmL	0.95	1.15116	0.894173	1.38965	-0.000953534	-0.00741617	0.00218315
IL-12B pgmL	0.95	1.13146	0.857494	1.34225	0.00542791	0.000973387	0.0115616
IL-13 pgmL	0.95	1.28897	0.988462	1.54823	0.0144854	0.0116991	0.0218406
IL-14 pgmL	0.95	1.0133	0.659148	1.28718	0.0174675	0.00783893	0.0265251
IL-15 pgmL	0.95	1.17664	0.793412	1.56714	0.00958795	0.00224233	0.0148026
IL-16 pgmL	0.95	1.2907	0.928239	1.6085	0.0200858	0.0158574	0.0274644
IL-17A pgmL	0.95	1.1662	1.03235	1.33801	-0.0162796	-0.0251934	-0.0125513
IL-17F pgmL	0.95	1.28245	1.02393	1.53716	0.00221987	-0.00336424	0.0055902
IL-18 pgmL	0.95	1.22489	0.992376	1.70176	-0.0547855	-0.0746508	-0.0467411
IL-19 pgmL	0.95	1.33939	1.11637	1.59878	0.0268046	0.0235277	0.0334716
IL-20 pgmL	0.95	1.44066	1.16518	1.74989	0.0173412	0.00974401	0.0226631
IL-21 pgmL	0.95	1.42299	1.30185	1.61	-0.00120522	-0.00614365	0.000194786
IL-22 pgmL	0.95	1.30851	1.07002	1.53269	0.0143328	0.00839471	0.022255
IL-23 pgmL	0.95	1.31883	1.10443	1.57839	0.00550751	0.000739334	0.0102303
IL-24 ngmL	0.95	1.2585	1.03463	1.45973	0.0233169	0.012212	0.0371223
IL-25 pgmL	0.95	1.35306	1.07009	1.7282	0.0463939	0.0415791	0.0563833
IL-27 pgmL	0.95	0.428617	0.140998	0.733685	-0.00832876	-0.0237322	0.00531658
IL-32A pgmL	0.95	1.26459	1.02993	1.58896	0.0191553	0.0121067	0.028817
IL-33 pgmL	0.95	1.27844	1.01602	1.56607	-0.00316676	-0.0133379	0.000364542
IL-34 pgmL	0.95	0.743319	0.305722	1.19921	0.00288686	-0.00805667	0.0120044
IL-35 ngmL	0.95	1.29974	0.922748	1.66414	0.0379048	0.0324689	0.0521993
IL-36B pgmL	0.95	1.28746	0.961774	1.58997	0.0276871	0.0253276	0.0350157
IL-37 pgmL	0.95	1.16623	0.775704	1.51447	0.0166475	0.0102107	0.0261793
IL-38 pgmL	0.95	0.731	0.271265	1.1464	0.00542296	-0.00909738	0.011983
Insulin pgmL	0.95	0.805451	0.390916	1.15689	0.0231461	0.0137622	0.0437253
SCF pgmL	0.95	1.43941	1.20724	1.73819	0.021271	0.0146485	0.032332
L-Selectin pgmL	0.95	0.581104	0.316045	0.948637	0.0102725	0.000375574	0.022654
Leptin pgmL	0.95	0.833959	0.371705	1.29164	-0.00907917	-0.0168895	-0.00433866
LH mIUmL	0.95	0.240656	0.0915284	0.325672	-0.00197355	-0.0123254	0.00417749
LIF pgmL	0.95	1.49255	1.39875	1.67015	0.000673065	-0.00644637	0.00322538
M-CSF pgmL	0.95	1.03036	0.76425	1.32014	0.0125503	0.00580969	0.0198303
Mb pgmL	0.95	0.739393	0.371862	1.18976	-0.0149589	-0.0202046	0.000652934
MBL ngmL	0.95	1.01641	0.804837	1.58005	-0.0415903	-0.0550197	-0.035635
MPO pgmL	0.95	0.85941	0.31175	1.37805	-0.00942362	-0.0215012	-0.00315326
MSH pgmL	0.95	0.791899	0.381945	1.24633	-0.00427148	-0.0177732	0.00258491
Myostatin pgmL	0.95	1.07795	0.769648	1.38512	0.0231499	0.0173285	0.034026
Neurotensin pgmL	0.95	1.01529	0.67767	1.35797	0.0309873	0.0224373	0.0481189
NGF pgmL	0.95	0.706824	0.325168	1.02926	-0.00818447	-0.020235	-0.00118469
Oncostatin-M pgmL	0.95	0.283295	0.0678369	0.417207	0.0148442	0.00683864	0.0292642
ORM1 ngmL	0.95	0.785513	0.445088	1.22352	0.00719282	-0.000805242	0.0146433
Osteocrin pgmL	0.95	1.51657	1.37703	1.75344	0.0280896	0.0221502	0.037262
Osteonectin ngmL	0.95	1.22022	0.944606	1.58301	-0.0227084	-0.0317014	-0.00979992
OX40 pgmL	0.95	1.15215	0.818667	1.4459	-0.00715047	-0.0176328	-0.00312192
Oxytocin pgmL	0.95	0.992015	0.621545	1.45026	-0.00776847	-0.0189516	-0.0031295
PAI-1 pgmL	0.95	0.920509	0.558566	1.39876	-0.020875	-0.0329206	-0.0152408
PDGF-AB-BB pgmL	0.95	0.571304	0.246723	1.04399	-0.0100794	-0.0208664	-0.00231569
Perforin pgmL	0.95	0.369346	0.113867	0.619748	-0.0120009	-0.0219546	-0.00288066
PF4 ngmL	0.95	1.1666	0.868497	1.55559	-0.0273084	-0.0360887	-0.00963944
Progesterone ngmL	0.95	0.858203	0.372039	1.34529	-0.00922981	-0.015597	0.00392191
Resistin pgmL	0.95	0.864819	0.488057	1.32747	-0.0136751	-0.0237415	-0.0107002
sCD30 pgmL	0.95	1.2191	0.822021	1.62436	0.0312807	0.0203519	0.0439557
sEGFR pgmL	0.95	0.830929	0.609842	1.20567	0.0371555	0.0283751	0.0550876
Serum-amyloid-P pgmL	0.95	0.759826	0.319655	1.29283	-0.0188781	-0.0313026	-0.0136568
sgp130 pgmL	0.95	1.0688	0.612537	1.52306	-0.0375578	-0.0514344	-0.0298988
sICAM-1 pgmL	0.95	0.688626	0.324418	1.13373	-0.000277579	-0.0162531	0.0176809
sIL-6R pgmL	0.95	1.44547	1.12837	1.76132	-0.0529336	-0.0621728	-0.0501691
Substance-P pgmL	0.95	0.798806	0.432394	1.27353	0.00676548	-0.0101917	0.0145428
sVEGFR2 pgmL	0.95	0.909423	0.487943	1.29259	0.0280512	0.0214078	0.0419574
sVEGFR3 pgmL	0.95	0.815488	0.644857	1.25466	-0.0227492	-0.0330107	-0.0176263
T3 ngmL	0.95	0.54736	0.230389	0.898379	-0.0140226	-0.0275966	-0.00567903
T4 ngmL	0.95	0.930922	0.326961	1.4062	0.00238917	-0.0204508	0.0128718
Testosterone ngmL	0.95	0.349914	0.0813462	0.56672	-0.0342251	-0.0416596	-0.0329393
TGFa pgmL	0.95	1.01117	0.600455	1.37911	0.000550161	-0.00695545	0.00404443
TGFb1 pgmL	0.95	0.716955	0.263435	1.27476	0.00612122	0.0032873	0.0120741
TGFb2 pgmL	0.95	0.733646	0.288872	1.31506	0.0062916	0.00253729	0.0151841
LTA pgmL	0.95	1.26857	0.899999	1.56706	0.0168468	0.012439	0.0238997
TNFa pgmL	0.95	1.20314	0.815161	1.5027	0.0154331	0.0112266	0.0233119
TPO pgmL	0.95	1.23041	0.822034	1.59987	0.00945004	0.00297148	0.0150157
TRAIL pgmL	0.95	0.59014	0.250235	1.05095	0.00490195	-0.00670809	0.0134499
TSH ÎIUmL	0.95	0.797775	0.353001	1.35355	0.0289571	0.0216068	0.0401315
TSLP pgmL	0.95	1.33247	1.06048	1.61926	0.0152727	0.00923204	0.0193263
VEGF-A pgmL	0.95	0.898662	0.574506	1.22156	0.00689004	0.00288984	0.015046
XCL1 pgmL	0.95	1.21686	0.780817	1.50412	0.0395337	0.0349581	0.052728
YKL40 ngmL	0.95	0.557995	0.214206	0.890615	0.0158803	0.00988219	0.0240497
